# Supplementary material for: Legionella metaeffector MavL reverses ubiquitin ADP-ribosylation via a conserved arginine-specific macrodomain
Source: Nat Commun. 2024 Mar 19;15:2452. doi: 10.1038/s41467-024-46649-2 (PMC10951314; doi:10.1038/s41467-024-46649-2)
Supplement: Supplementary file 5 — Supplementary Data 3 [file 41467_2024_46649_MOESM5_ESM.xlsx]

## Sheet: Supplementary Data 3
Supplementary Data 3. List of L. pneumophila effectors identified using Ub-derived activity-based probes.
Gene Name	UniProt ID	MS/MS spectra counts
		Buffer	HA-Ub	HA-Ub-Prg**	HA-Ub-VME**	HA-Ub-VS**
MavL (Lpg2526)*	Q5ZSJ1	0	1	1	10	25
SidC (Lpg2511)	Q5ZSK6	0	0	1	10	7
SdcA (Lpg2510)	Q5ZSK7	0	0	0	4	5
DupB (Lpg2509)	Q5ZSK8	0	0	2	8	27
Lpg2359*	Q5ZT06	0	1	0	8	1
LotA (Lpg2248)	Q5ZTB4	0	0	16	1	0
SdeA (Lpg2157)	Q5ZTK4	0	0	69	90	464
SdeB (Lpg2156)	Q5ZTK5	0	0	0	1	10
SdeC (Lpg2153)	Q5ZTK8	0	0	24	71	324
Lpg2149	Q5ZTL2	0	0	4	5	0
MavC (Lpg2147)	Q5ZTL4	0	0	0	6	1
Lpg1851*	Q5ZUE7	0	4	9	6	2
Lpg1551*	Q5ZV89	2	1	7	10	3
Lpg1496	Q5ZVE4	0	0	0	3	0
Lpg0634*	Q5ZXU7	5	4	9	20	0
Lpg0294*	Q5ZYR7	0	5	3	7	2
Lpg0195*	Q5ZZ16	0	0	0	4	4
This dataset has been deposited to MassIVE under the identifier MSV000093623
* Effectors highlighted in red are previously uncharacterized.
** Abbreviations: HA-Ub-Prg: HA-tagged ubiquitin propargylamine; HA-Ub-VME: HA-tagged ubiquitin vinylmethylester; HA-Ub-VS: HA-tagged ubiquitin vinylsulfone

## Sheet: Protein Groups (Total)
Protein IDs	Majority protein IDs	Peptide counts (all)	Peptide counts (razor+unique)	Peptide counts (unique)	Fasta headers	Number of proteins	Peptides	Razor + unique peptides	Unique peptides	Peptides Ctrl	Peptides Prg	Peptides Ub	Peptides VME	Peptides VS	Razor + unique peptides Ctrl	Razor + unique peptides Prg	Razor + unique peptides Ub	Razor + unique peptides VME	Razor + unique peptides VS	Unique peptides Ctrl	Unique peptides Prg	Unique peptides Ub	Unique peptides VME	Unique peptides VS	Sequence coverage [%]	Unique + razor sequence coverage [%]	Unique sequence coverage [%]	Mol. weight [kDa]	Sequence length	Sequence lengths	Q-value	Score	Sequence coverage Ctrl [%]	Sequence coverage Prg [%]	Sequence coverage Ub [%]	Sequence coverage VME [%]	Sequence coverage VS [%]	Intensity	Intensity Ctrl	Intensity Prg	Intensity Ub	Intensity VME	Intensity VS	iBAQ peptides	iBAQ	iBAQ Ctrl	iBAQ Prg	iBAQ Ub	iBAQ VME
CON__A3EZ82	CON__A3EZ82	1	1	1		1	1	1	1	0	1	0	0	0	0	1	0	0	0	0	1	0	0	0	3.6	3.6	3.6	47.082	476	476	0	36.306	0	3.6	0	0	0	0	0	0	0	0	0	16	0	0	0	0	0
CON__ENSEMBL:ENSBTAP00000038253	CON__ENSEMBL:ENSBTAP00000038253	11	1	1		1	11	1	1	10	10	1	9	5	0	0	0	1	0	0	0	0	1	0	15.8	1.8	1.8	63.165	606	606	0.0076726	6.2538	14	14	2	12.9	7.4	14648000	0	0	0	14648000	0	32	457760	0	0	0	457760
CON__ENSEMBL:ENSP00000377550;CON__Q6IFU5	CON__ENSEMBL:ENSP00000377550	15;1	7;1	0;0		2	15	7	0	9	9	1	9	2	3	2	0	5	0	0	0	0	0	0	32.1	20.2	0	45.771	420	420;431	0	323.31	17.1	14.3	2.9	22.4	5.7	97048000	7495200	40654000	0	48898000	0	26	3732600	288280	1563600	0	1880700
CON__O43790;CON__Q6NT21;CON__P78385;CON__Q14533;CON__P78386;CON__Q61726	CON__O43790;CON__Q6NT21;CON__P78385;CON__Q14533;CON__P78386;CON__Q61726	5;5;5;5;5;3	3;3;3;3;3;1	3;3;3;3;3;1	;;;;;	6	5	3	3	3	2	0	0	0	1	2	0	0	0	1	2	0	0	0	8.2	5.8	5.8	53.5	486	486;493;493;505;507;479	0	36.027	4.5	3.7	0	0	0	7094000	604970	6489000	0	0	0	31	228840	19515	209320	0	0
CON__O76015	CON__O76015	2	1	1		1	2	1	1	1	2	0	2	0	0	1	0	1	0	0	1	0	1	0	4.8	3.3	3.3	50.49	456	456	0.009901	6.0605	1.5	4.8	0	4.8	0	21040000	0	4594700	0	16445000	0	21	1001900	0	218790	0	783100
CON__P00761	CON__P00761	10	10	10		1	10	10	10	7	7	6	6	4	7	7	6	6	4	7	7	6	6	4	49.8	49.8	49.8	24.409	231	231	0	323.31	43.3	43.3	34.2	39	25.1	442100000000	115990000000	148360000000	4685600000	164990000000	8069400000	12	36842000000	9666000000	12363000000	390470000	13749000000
CON__P01966	CON__P01966	2	2	2		1	2	2	2	2	0	0	0	0	2	0	0	0	0	2	0	0	0	0	21.8	21.8	21.8	15.184	142	142	0	14.001	21.8	0	0	0	0	3814900	3814900	0	0	0	0	9	423880	423880	0	0	0
CON__P02070	CON__P02070	2	2	2		1	2	2	2	1	0	0	0	1	1	0	0	0	1	1	0	0	0	1	14.5	14.5	14.5	15.954	145	145	0	17.838	8.3	0	0	0	6.2	9153400	0	0	0	0	9153400	11	832130	0	0	0	0
CON__P02533;CON__A2A4G1;CON__Q61782;CON__Q9D312;CON__Q8N1A0	CON__P02533	41;8;7;4;1	41;8;7;4;1	6;0;2;0;0		5	41	41	6	38	31	0	22	8	38	31	0	22	8	6	3	0	2	2	68.9	68.9	16.7	51.621	472	472;456;93;431;295	0	323.31	66.3	56.1	0	46.8	21.4	6101400000	3192100000	1955900000	0	918630000	34862000	30	203380000	106400000	65195000	0	30621000
CON__P02538;CON__Q8VED5	CON__P02538	45;11	2;1	1;0		2	45	2	1	42	24	1	22	12	2	0	0	1	0	1	0	0	1	0	56.7	3.9	1.8	60.044	564	564;531	0	140.37	52	35.5	2.1	35.5	21.6	222870000	199320000	0	0	23553000	0	30	7429100	6644000	0	0	785110
CON__P02662	CON__P02662	2	2	2		1	2	2	2	1	1	0	0	0	1	1	0	0	0	1	1	0	0	0	11.1	11.1	11.1	22.975	199	199	0	315.34	7.5	11.1	0	0	0	30825000	16519000	14306000	0	0	0	9	3425000	1835400	1589500	0	0
CON__P02663	CON__P02663	6	6	6		1	6	6	6	4	3	0	1	0	4	3	0	1	0	4	3	0	1	0	19.8	19.8	19.8	24.348	207	207	0	85.522	15	10.1	0	5.3	0	32641000	24110000	6382500	0	2149200	0	12	2720100	2009100	531880	0	179100
CON__P02666	CON__P02666	1	1	1		1	1	1	1	1	1	0	0	0	1	1	0	0	0	1	1	0	0	0	3.3	3.3	3.3	23.583	209	209	0	9.4361	3.3	3.3	0	0	0	14065000	14065000	0	0	0	0	6	2344100	2344100	0	0	0
CON__P02754	CON__P02754	4	4	4		1	4	4	4	3	2	0	0	0	3	2	0	0	0	3	2	0	0	0	20.4	20.4	20.4	18.281	162	162	0	30.499	16	9.3	0	0	0	25598000	16363000	9234700	0	0	0	10	2559800	1636300	923470	0	0
CON__P02769	CON__P02769	10	10	8		1	10	10	8	9	0	0	1	1	9	0	0	1	1	7	0	0	1	1	17.8	17.8	14.2	69.293	607	607	0	323.31	15.8	0	0	2	2.1	99399000	98682000	0	0	716910	0	42	2366600	2349600	0	0	17069
CON__P04259	CON__P04259	44	1	1		1	44	1	1	42	23	1	20	12	1	1	0	1	0	1	1	0	1	0	52.5	3	3	59.998	564	564	0	50.727	50.4	32.1	2.1	29.4	20.4	17749000	9475300	3402100	0	4871800	0	30	591640	315840	113400	0	162390
CON__P04264;CON__H-INV:HIT000016045	CON__P04264	56;3	56;3	42;0		2	56	56	42	46	49	8	38	29	46	49	8	38	29	32	35	5	29	19	65.2	65.2	53.6	66.017	644	644;99	0	323.31	59.5	56.8	14.1	51.1	49.4	23519000000	8997200000	10048000000	54344000	3975400000	444210000	31	758690000	290230000	324140000	1753000	128240000
CON__P07477	CON__P07477	1	1	1		1	1	1	1	1	1	0	1	1	1	1	0	1	1	1	1	0	1	1	8.1	8.1	8.1	26.558	247	247	0	118.18	8.1	8.1	0	8.1	8.1	573050000	150080000	140770000	0	267150000	15048000	9	63672000	16676000	15641000	0	29683000
CON__P07744	CON__P07744	9	2	0		1	9	2	0	7	5	0	4	0	0	1	0	1	0	0	0	0	0	0	12.6	3.8	0	56.283	525	525	0	14.307	8.8	5.9	0	5	0	22597000	0	18252000	0	4345000	0	27	836940	0	676010	0	160930
CON__P08727	CON__P08727	10	1	1		1	10	1	1	10	6	0	5	1	1	0	0	0	0	1	0	0	0	0	18.2	2.2	2.2	44.091	400	400	0	7.3983	18.2	9.2	0	9.2	2.2	864530	864530	0	0	0	0	31	27888	27888	0	0	0
CON__Q3KNV1;CON__P08729;CON__Q9NSB2;CON__Q6ISB0	CON__Q3KNV1;CON__P08729;CON__Q9NSB2;CON__Q6ISB0	6;6;5;5	1;1;1;1	0;0;0;0	;;;	4	6	1	0	6	3	0	3	0	1	0	0	0	0	0	0	0	0	0	7.5	2.6	0	51.385	469	469;469;600;600	0	7.337	7.5	3	0	3	0	11996000	11996000	0	0	0	0	29	413640	413640	0	0	0
CON__P08779;CON__Q9Z2K1;CON__Q3ZAW8	CON__P08779	37;14;14	18;4;4	18;4;4		3	37	18	18	36	24	0	20	6	18	7	0	7	2	18	7	0	7	2	69.1	43.8	43.8	51.267	473	473;469;474	0	323.31	69.1	44	0	37.8	15	570790000	471890000	35395000	0	56932000	6564000	31	18412000	15222000	1141800	0	1836500
CON__P12035	CON__P12035	14	2	1		1	14	2	1	14	9	0	7	1	2	1	0	0	0	1	0	0	0	0	14.5	3.3	1.7	64.503	629	629	0	12.087	14.5	8.9	0	6.2	2.1	8999800	6345000	2654800	0	0	0	32	281240	198280	82962	0	0
CON__P12763	CON__P12763	1	1	1		1	1	1	1	1	0	0	0	0	1	0	0	0	0	1	0	0	0	0	2.8	2.8	2.8	38.418	359	359	0	61.652	2.8	0	0	0	0	4072900	4072900	0	0	0	0	14	290920	290920	0	0	0
CON__P13645;CON__P02535-1;CON__Q7Z3Y7;CON__Q148H6;CON__P05784;CON__Q2M2I5;CON__O76013;CON__Q7Z3Y9;CON__O76014	CON__P13645	34;12;4;3;2;2;1;1;1	30;10;2;1;0;1;0;0;0	27;8;1;0;0;0;0;0;0		9	34	30	27	32	28	2	24	16	28	24	2	20	15	25	21	1	17	13	47.7	43.8	42	59.51	593	593;570;486;464;423;525;467;468;471	0	323.31	44.5	37.9	4	30	29	12950000000	6462900000	4048300000	7300200	2220900000	210730000	26	498080000	248570000	155700000	280780	85421000
CON__P13646-1	CON__P13646-1	15	1	1		1	15	1	1	9	8	1	9	2	1	0	0	1	0	1	0	0	1	0	29.9	2	2	49.586	458	458	0	6.6966	16.2	11.6	2.6	21	5.2	12780000	2628400	0	0	10151000	0	28	456420	93872	0	0	362540
CON__P13647	CON__P13647	41	24	10		1	41	24	10	38	32	1	21	8	23	20	0	13	4	9	9	0	6	1	49.8	32.2	16.1	62.378	590	590	0	323.31	45.4	37.1	2	27.8	13.2	982880000	540620000	336780000	0	100140000	5341200	31	31706000	17439000	10864000	0	3230400
CON__P19013	CON__P19013	7	2	2		1	7	2	2	3	4	0	5	0	0	0	0	2	0	0	0	0	2	0	11.4	3.7	3.7	63.91	594	594	0	13.246	4.4	5.7	0	8.4	0	0	0	0	0	0	0	31	0	0	0	0	0
CON__P20930	CON__P20930	6	6	6		1	6	6	6	6	1	0	1	0	6	1	0	1	0	6	1	0	1	0	1.5	1.5	1.5	435.16	4061	4061	0	52.327	1.5	0.2	0	0.2	0	11534000	9585800	758660	0	1189800	0	211	54665	45430	3595.5	0	5638.8
CON__P34955	CON__P34955	1	1	1		1	1	1	1	1	0	0	0	0	1	0	0	0	0	1	0	0	0	0	2.6	2.6	2.6	46.103	416	416	0.0075949	6.1824	2.6	0	0	0	0	1153500	1153500	0	0	0	0	20	57673	57673	0	0	0
CON__P35527	CON__P35527	34	33	33		1	34	33	33	26	26	3	23	18	25	25	3	22	18	25	25	3	22	18	63.9	63.9	63.9	62.129	623	623	0	323.31	46.7	44	8	43.3	45.4	9950400000	2553000000	5725400000	16133000	1439500000	216400000	26	382710000	98191000	220210000	620510	55367000
CON__P35908v2;CON__P35908	CON__P35908v2;CON__P35908	48;47	45;44	33;32	;	2	48	45	33	44	38	2	28	15	41	35	1	26	13	30	25	0	17	11	63.4	59.2	48.7	65.432	639	639;645	0	323.31	53.8	48.7	3.1	38.3	31	4549500000	2563400000	1373900000	4854000	573090000	34236000	39	116650000	65728000	35229000	124460	14695000
CON__P48668	CON__P48668	46	36	0		1	46	36	0	43	25	1	21	13	34	17	0	16	10	0	0	0	0	0	56.7	45.4	0	60.024	564	564	0	323.31	52	36.3	2.1	33.7	23.4	1157700000	743700000	188520000	0	198220000	27297000	30	38592000	24790000	6284000	0	6607500
CON__Q04695;CON__P19001	CON__Q04695	34;8	13;1	7;1		2	34	13	7	33	20	0	14	3	13	3	0	3	0	7	2	0	3	0	55.8	29.2	16.4	48.105	432	432;403	0	240.47	55.8	32.4	0	26.6	6.9	99368000	91436000	1650700	0	6281200	0	29	3426500	3153000	56922	0	216590
CON__Q9UE12;CON__Q15323;CON__Q14525;CON__Q6NTB9;CON__O76009;CON__Q497I4;CON__Q9D646;CON__A2A5Y0;CON__Q92764;CON__Q14532;CON__REFSEQ:XP_986630	CON__Q9UE12;CON__Q15323;CON__Q14525;CON__Q6NTB9;CON__O76009;CON__Q497I4	6;6;4;4;4;4;2;2;2;2;2	4;4;2;3;3;2;2;1;1;1;1	2;2;1;1;1;1;1;1;0;0;1	;;;;;	11	6	4	2	5	5	0	1	0	3	4	0	0	0	1	2	0	0	0	13.7	9.9	4.1	47.237	416	416;416;404;404;404;455;392;416;425;448;476	0	78.112	11.8	11.5	0	1.7	0	11615000	2363100	9251900	0	0	0	24	483960	98464	385500	0	0
CON__Q2UVX4	CON__Q2UVX4	1	1	1		1	1	1	1	0	0	0	1	0	0	0	0	1	0	0	0	0	1	0	0.5	0.5	0.5	187.37	1662	1662	0.0075567	6.1473	0	0	0	0.5	0	0	0	0	0	0	0	98	0	0	0	0	0
CON__Q32MB2;CON__Q3SY84;CON__Q7RTS7	CON__Q32MB2;CON__Q3SY84;CON__Q7RTS7	6;5;5	1;1;1	0;0;0	;;	3	6	1	0	5	5	0	2	0	1	0	0	0	0	0	0	0	0	0	8.9	2.2	0	58.923	540	540;523;529	0	26.989	7.4	6.7	0	1.7	0	4478800	4478800	0	0	0	0	29	154440	154440	0	0	0
CON__Q3MHH8	CON__Q3MHH8	1	1	1		1	1	1	1	1	0	0	0	0	1	0	0	0	0	1	0	0	0	0	2.3	2.3	2.3	57.407	511	511	0	15.749	2.3	0	0	0	0	7419000	7419000	0	0	0	0	22	337230	337230	0	0	0
CON__Q3SX28	CON__Q3SX28	1	1	1		1	1	1	1	1	0	0	0	0	1	0	0	0	0	1	0	0	0	0	4.9	4.9	4.9	33.012	284	284	0	10.053	4.9	0	0	0	0	1102400	1102400	0	0	0	0	16	68900	68900	0	0	0
CON__Q5D862	CON__Q5D862	9	9	9		1	9	9	9	7	4	0	2	0	7	4	0	2	0	7	4	0	2	0	8.4	8.4	8.4	248.07	2391	2391	0	279.52	6.6	3.6	0	2.6	0	79359000	16209000	60952000	0	2196900	0	69	1150100	234920	883370	0	31839
CON__Q6IFX2	CON__Q6IFX2	21	2	0		1	21	2	0	18	15	0	9	2	0	2	0	0	0	0	0	0	0	0	32.5	1.8	0	50.133	452	452	0	13.496	28.1	24.6	0	20.8	4.6	10594000	0	10594000	0	0	0	29	365310	0	365310	0	0
CON__Q6KB66-1;CON__Q0VBK2	CON__Q6KB66-1;CON__Q0VBK2	2;1	2;1	2;1	;	2	2	2	2	2	0	0	1	0	2	0	0	1	0	2	0	0	1	0	5.3	5.3	5.3	50.525	452	452;452	0	21.865	5.3	0	0	2.2	0	2482700	1361600	0	0	1121000	0	31	80086	43924	0	0	36162
CON__Q8N1N4-2;CON__Q7RTT2	CON__Q8N1N4-2;CON__Q7RTT2	8;8	5;5	5;5	;	2	8	5	5	8	3	0	0	0	5	2	0	0	0	5	2	0	0	0	14	9.8	9.8	56.964	521	521;521	0	158.42	14	6.7	0	0	0	16433000	12647000	3786500	0	0	0	29	566660	436090	130570	0	0
CON__Q7Z3Z0;CON__Q7Z3Y8	CON__Q7Z3Z0;CON__Q7Z3Y8	3;3	1;1	1;1	;	2	3	1	1	3	2	0	2	2	1	0	0	0	0	1	0	0	0	0	6.7	2.7	2.7	49.317	450	450;459	1	-2	6.7	4	0	4	4	492190	492190	0	0	0	0	23	21400	21400	0	0	0
CON__Q7Z794	CON__Q7Z794	11	7	6		1	11	7	6	10	5	0	3	1	6	1	0	0	0	5	1	0	0	0	17.3	12.3	10.2	61.802	578	578	0	49.735	15.9	6.4	0	3.6	2.1	9965900	9965900	0	0	0	0	31	321480	321480	0	0	0
CON__Q86YZ3	CON__Q86YZ3	12	12	12		1	12	12	12	7	11	0	3	0	7	11	0	3	0	7	11	0	3	0	7.5	7.5	7.5	282.39	2850	2850	0	323.31	7.2	7.2	0	3.1	0	310000000	28177000	261880000	0	19949000	0	85	3647100	331490	3080900	0	234690
P31108	P31108	3	3	3	sp|P31108|SODF_LEGPH Superoxide dismutase [Fe] OS=Legionella pneumophila subsp. pneumophila (strain Philadelphia 1 / ATCC 33152 / DSM 7513) OX=272624 GN=sodB PE=3 SV=1	1	3	3	3	2	2	0	2	0	2	2	0	2	0	2	2	0	2	0	15.1	15.1	15.1	21.639	192	192	0	18.902	9.4	10.4	0	9.4	0	58837000	17418000	34012000	0	7407400	0	9	6537400	1935300	3779100	0	823040
Q3V870	Q3V870	1	1	1	sp|Q3V870|PDXJ_LEGPH Pyridoxine 5-phosphate synthase OS=Legionella pneumophila subsp. pneumophila (strain Philadelphia 1 / ATCC 33152 / DSM 7513) OX=272624 GN=pdxJ PE=3 SV=2	1	1	1	1	0	0	0	1	0	0	0	0	1	0	0	0	0	1	0	6.5	6.5	6.5	27.829	248	248	0	7.4317	0	0	0	6.5	0	0	0	0	0	0	0	10	0	0	0	0	0
Q48833	Q48833	3	3	3	sp|Q48833|GLRXA_LEGPH Probable monothiol glutaredoxin GrlA OS=Legionella pneumophila subsp. pneumophila (strain Philadelphia 1 / ATCC 33152 / DSM 7513) OX=272624 GN=grlA PE=3 SV=1	1	3	3	3	0	0	2	1	0	0	0	2	1	0	0	0	2	1	0	57.3	57.3	57.3	9.8433	89	89	0	20.085	0	0	47.2	10.1	0	7828400	0	0	7828400	0	0	4	1957100	0	0	1957100	0
Q5ZR78	Q5ZR78	4	4	4	sp|Q5ZR78|RL34_LEGPH 50S ribosomal protein L34 OS=Legionella pneumophila subsp. pneumophila (strain Philadelphia 1 / ATCC 33152 / DSM 7513) OX=272624 GN=rpmH PE=3 SV=1	1	4	4	4	3	3	0	0	0	3	3	0	0	0	3	3	0	0	0	22.7	22.7	22.7	5.3223	44	44	0	27.267	22.7	22.7	0	0	0	15281000	6613000	8667500	0	0	0	1	15281000	6613000	8667500	0	0
Q5ZRB1	Q5ZRB1	1	1	1	tr|Q5ZRB1|Q5ZRB1_LEGPH Malate dehydrogenase (NAD-linked), malic enzyme OS=Legionella pneumophila subsp. pneumophila (strain Philadelphia 1 / ATCC 33152 / DSM 7513) OX=272624 GN=maeA PE=3 SV=1	1	1	1	1	0	0	0	1	0	0	0	0	1	0	0	0	0	1	0	1.6	1.6	1.6	61.925	556	556	0.0025974	6.3778	0	0	0	1.6	0	1571100	0	0	0	1571100	0	28	56112	0	0	0	56112
Q5ZRB7	Q5ZRB7	8	8	8	tr|Q5ZRB7|Q5ZRB7_LEGPH Peroxynitrite reductase, AhpC/Tsa family OS=Legionella pneumophila subsp. pneumophila (strain Philadelphia 1 / ATCC 33152 / DSM 7513) OX=272624 GN=lpg2965 PE=4 SV=1	1	8	8	8	1	1	4	5	3	1	1	4	5	3	1	1	4	5	3	61.2	61.2	61.2	22.165	201	201	0	122.17	6.5	6.5	33.8	27.9	21.4	85788000	2071200	1884500	40101000	29896000	11836000	12	7149000	172600	157040	3341700	2491300
Q5ZRB9	Q5ZRB9	3	3	3	tr|Q5ZRB9|Q5ZRB9_LEGPH Dihydroorotase OS=Legionella pneumophila subsp. pneumophila (strain Philadelphia 1 / ATCC 33152 / DSM 7513) OX=272624 GN=pyrC PE=3 SV=1	1	3	3	3	0	0	0	3	0	0	0	0	3	0	0	0	0	3	0	11.7	11.7	11.7	39.97	359	359	0	20.193	0	0	0	11.7	0	4696700	0	0	0	4696700	0	14	335480	0	0	0	335480
Q5ZRE7	Q5ZRE7	3	3	3	tr|Q5ZRE7|Q5ZRE7_LEGPH Thioredoxin OS=Legionella pneumophila subsp. pneumophila (strain Philadelphia 1 / ATCC 33152 / DSM 7513) OX=272624 GN=trxA PE=3 SV=1	1	3	3	3	1	2	3	2	1	1	2	3	2	1	1	2	3	2	1	37	37	37	11.84	108	108	0	187.83	11.1	25	37	25	13.9	577990000	2383800	114900000	148620000	297580000	14510000	5	115600000	476760	22980000	29724000	59516000
Q5ZRE8	Q5ZRE8	6	6	6	tr|Q5ZRE8|Q5ZRE8_LEGPH Transcription termination factor Rho OS=Legionella pneumophila subsp. pneumophila (strain Philadelphia 1 / ATCC 33152 / DSM 7513) OX=272624 GN=rho PE=3 SV=1	1	6	6	6	0	1	1	4	0	0	1	1	4	0	0	1	1	4	0	17.7	17.7	17.7	47.487	423	423	0	69.774	0	2.6	3.3	11.8	0	11099000	0	3445100	3360900	4292900	0	25	443960	0	137800	134440	171720
Q5ZRH4	Q5ZRH4	3	3	3	tr|Q5ZRH4|Q5ZRH4_LEGPH Peptide methionine sulfoxide reductase MsrA OS=Legionella pneumophila subsp. pneumophila (strain Philadelphia 1 / ATCC 33152 / DSM 7513) OX=272624 GN=msrA PE=3 SV=1	1	3	3	3	0	0	0	0	3	0	0	0	0	3	0	0	0	0	3	23.2	23.2	23.2	32.71	289	289	0	23.556	0	0	0	0	23.2	11183000	0	0	0	0	11183000	13	860260	0	0	0	0
Q5ZRL4	Q5ZRL4	4	4	4	tr|Q5ZRL4|Q5ZRL4_LEGPH Thioesterase OS=Legionella pneumophila subsp. pneumophila (strain Philadelphia 1 / ATCC 33152 / DSM 7513) OX=272624 GN=lpg2867 PE=1 SV=1	1	4	4	4	3	3	1	3	3	3	3	1	3	3	3	3	1	3	3	36.2	36.2	36.2	14.894	130	130	0	286.94	21.5	21.5	14.6	21.5	29.2	336080000	34023000	138260000	1791100	145140000	16869000	5	67215000	6804600	27652000	358220	29027000
Q5ZRL9;Q5ZVF2	Q5ZRL9	3;1	3;1	3;1	tr|Q5ZRL9|Q5ZRL9_LEGPH Coiled-coil containing protein OS=Legionella pneumophila subsp. pneumophila (strain Philadelphia 1 / ATCC 33152 / DSM 7513) OX=272624 GN=legC8 PE=4 SV=1	2	3	3	3	0	0	0	3	0	0	0	0	3	0	0	0	0	3	0	5.8	5.8	5.8	71.713	636	636;865	0	18.418	0	0	0	5.8	0	4496700	0	0	0	4496700	0	35	128480	0	0	0	128480
Q5ZRN0	Q5ZRN0	8	8	8	tr|Q5ZRN0|Q5ZRN0_LEGPH Cold shock transcriptional regulator CspA OS=Legionella pneumophila subsp. pneumophila (strain Philadelphia 1 / ATCC 33152 / DSM 7513) OX=272624 GN=lpg2850 PE=4 SV=1	1	8	8	8	3	7	2	6	5	3	7	2	6	5	3	7	2	6	5	67.6	67.6	67.6	7.9288	71	71	0	323.31	45.1	67.6	36.6	56.3	54.9	781000000	36653000	339040000	12871000	361320000	31118000	6	130170000	6108900	56507000	2145200	60219000
Q5ZRN6	Q5ZRN6	2	2	2	tr|Q5ZRN6|Q5ZRN6_LEGPH Hypothetical histidine-rich protein OS=Legionella pneumophila subsp. pneumophila (strain Philadelphia 1 / ATCC 33152 / DSM 7513) OX=272624 GN=lpg2844 PE=4 SV=1	1	2	2	2	1	2	0	1	0	1	2	0	1	0	1	2	0	1	0	8.3	8.3	8.3	36.075	361	361	0	30.687	5.5	8.3	0	5.5	0	59128000	3674700	29532000	0	25921000	0	8	7391100	459340	3691500	0	3240200
Q5ZRP3	Q5ZRP3	1	1	1	tr|Q5ZRP3|Q5ZRP3_LEGPH Phospholipase/lecithinase/hemolysin, lysophospholipase A, glycerophospholipid-cholesterol acyltransferase OS=Legionella pneumophila subsp. pneumophila (strain Philadelphia 1 / ATCC 33152 / DSM 7513) OX=272624 GN=lpg2837 PE=4 SV=1	1	1	1	1	0	0	0	1	0	0	0	0	1	0	0	0	0	1	0	3.9	3.9	3.9	49.791	433	433	0	15.071	0	0	0	3.9	0	6121300	0	0	0	6121300	0	19	322180	0	0	0	322180
Q5ZRP4	Q5ZRP4	6	6	6	sp|Q5ZRP4|GLMS_LEGPH Glutamine--fructose-6-phosphate aminotransferase [isomerizing] OS=Legionella pneumophila subsp. pneumophila (strain Philadelphia 1 / ATCC 33152 / DSM 7513) OX=272624 GN=glmS PE=3 SV=3	1	6	6	6	1	1	0	6	1	1	1	0	6	1	1	1	0	6	1	9.9	9.9	9.9	66.359	604	604	0	231.55	1.2	1.2	0	9.9	1.2	2235600000	685240000	1117000000	0	368300000	65067000	31	72118000	22104000	36034000	0	11881000
Q5ZRQ5	Q5ZRQ5	5	5	5	tr|Q5ZRQ5|Q5ZRQ5_LEGPH Cold shock protein CspE OS=Legionella pneumophila subsp. pneumophila (strain Philadelphia 1 / ATCC 33152 / DSM 7513) OX=272624 GN=lpg2825 PE=4 SV=1	1	5	5	5	1	3	5	3	4	1	3	5	3	4	1	3	5	3	4	67.6	67.6	67.6	7.3943	68	68	0	323.31	16.2	45.6	67.6	45.6	67.6	1150500000	0	218960000	409740000	404570000	117240000	4	287630000	0	54740000	102440000	101140000
Q5ZRQ8	Q5ZRQ8	2	2	2	tr|Q5ZRQ8|Q5ZRQ8_LEGPH Virulence regulator BipA OS=Legionella pneumophila subsp. pneumophila (strain Philadelphia 1 / ATCC 33152 / DSM 7513) OX=272624 GN=bipA PE=4 SV=1	1	2	2	2	0	0	0	2	0	0	0	0	2	0	0	0	0	2	0	3.8	3.8	3.8	67.727	608	608	0	44.162	0	0	0	3.8	0	14718000	0	0	0	14718000	0	23	639900	0	0	0	639900
Q5ZRS0	Q5ZRS0	2	2	2	tr|Q5ZRS0|Q5ZRS0_LEGPH Serine protein kinase OS=Legionella pneumophila subsp. pneumophila (strain Philadelphia 1 / ATCC 33152 / DSM 7513) OX=272624 GN=prkA PE=4 SV=1	1	2	2	2	1	0	0	1	0	1	0	0	1	0	1	0	0	1	0	3.3	3.3	3.3	77.402	668	668	0	11.397	1.8	0	0	1.5	0	2800700	594840	0	0	2205900	0	35	80020	16995	0	0	63025
Q5ZRS1	Q5ZRS1	1	1	1	tr|Q5ZRS1|Q5ZRS1_LEGPH Aminopeptidase N OS=Legionella pneumophila subsp. pneumophila (strain Philadelphia 1 / ATCC 33152 / DSM 7513) OX=272624 GN=pepN PE=4 SV=1	1	1	1	1	0	0	0	1	0	0	0	0	1	0	0	0	0	1	0	1.6	1.6	1.6	99.911	865	865	0.0099502	6.0649	0	0	0	1.6	0	3291600	0	0	0	3291600	0	51	64542	0	0	0	64542
Q5ZRT4	Q5ZRT4	1	1	1	sp|Q5ZRT4|GLMM_LEGPH Phosphoglucosamine mutase OS=Legionella pneumophila subsp. pneumophila (strain Philadelphia 1 / ATCC 33152 / DSM 7513) OX=272624 GN=glmM PE=3 SV=1	1	1	1	1	0	1	0	1	0	0	1	0	1	0	0	1	0	1	0	2.6	2.6	2.6	48.343	455	455	0	6.9288	0	2.6	0	2.6	0	4677400	0	840610	0	3836800	0	22	212610	0	38210	0	174400
Q5ZRU2	Q5ZRU2	2	2	2	tr|Q5ZRU2|Q5ZRU2_LEGPH NADH dehydrogenase I, E subunit OS=Legionella pneumophila subsp. pneumophila (strain Philadelphia 1 / ATCC 33152 / DSM 7513) OX=272624 GN=lpg2785 PE=4 SV=1	1	2	2	2	0	0	2	0	0	0	0	2	0	0	0	0	2	0	0	17.4	17.4	17.4	18.773	167	167	0	12.778	0	0	17.4	0	0	12418000	0	0	12418000	0	0	9	1379800	0	0	1379800	0
Q5ZRV4	Q5ZRV4	3	3	3	sp|Q5ZRV4|IF2_LEGPH Translation initiation factor IF-2 OS=Legionella pneumophila subsp. pneumophila (strain Philadelphia 1 / ATCC 33152 / DSM 7513) OX=272624 GN=infB PE=3 SV=1	1	3	3	3	2	3	1	1	0	2	3	1	1	0	2	3	1	1	0	3	3	3	94.757	868	868	0	23.769	1.6	3	1.4	1.6	0	8971500	1502000	3562300	2511000	1396300	0	39	230040	38512	91340	64386	35801
Q5ZRV7	Q5ZRV7	20	20	20	sp|Q5ZRV7|RS15_LEGPH 30S ribosomal protein S15 OS=Legionella pneumophila subsp. pneumophila (strain Philadelphia 1 / ATCC 33152 / DSM 7513) OX=272624 GN=rpsO PE=3 SV=1	1	20	20	20	11	16	4	14	17	11	16	4	14	17	11	16	4	14	17	84.6	84.6	84.6	10.844	91	91	0	323.31	60.4	74.7	40.7	80.2	84.6	1876700000	109030000	510930000	84747000	684640000	487360000	6	312790000	18172000	85156000	14125000	114110000
Q5ZRW2	Q5ZRW2	4	4	4	tr|Q5ZRW2|Q5ZRW2_LEGPH Inorganic pyrophosphatase OS=Legionella pneumophila subsp. pneumophila (strain Philadelphia 1 / ATCC 33152 / DSM 7513) OX=272624 GN=ppa PE=1 SV=1	1	4	4	4	0	0	4	0	1	0	0	4	0	1	0	0	4	0	1	27	27	27	20.068	178	178	0	27.93	0	0	27	0	11.2	39811000	0	0	38698000	0	1113300	8	4976400	0	0	4837200	0
Q5ZRW5	Q5ZRW5	2	2	2	tr|Q5ZRW5|Q5ZRW5_LEGPH Uncharacterized protein OS=Legionella pneumophila subsp. pneumophila (strain Philadelphia 1 / ATCC 33152 / DSM 7513) OX=272624 GN=lpg2761 PE=4 SV=1	1	2	2	2	2	2	0	2	0	2	2	0	2	0	2	2	0	2	0	10	10	10	24.839	220	220	0	15.11	10	10	0	10	0	10786000	4066300	5311100	0	1408900	0	15	719090	271090	354070	0	93929
Q5ZRX1	Q5ZRX1	2	2	2	sp|Q5ZRX1|Y2755_LEGPH Nucleoid-associated protein lpg2755 OS=Legionella pneumophila subsp. pneumophila (strain Philadelphia 1 / ATCC 33152 / DSM 7513) OX=272624 GN=lpg2755 PE=3 SV=1	1	2	2	2	0	0	2	0	0	0	0	2	0	0	0	0	2	0	0	33	33	33	12.341	112	112	0	72.956	0	0	33	0	0	19133000	0	0	19133000	0	0	5	3826700	0	0	3826700	0
Q5ZRY3	Q5ZRY3	1	1	1	tr|Q5ZRY3|Q5ZRY3_LEGPH Protoheme IX synthesis HemY OS=Legionella pneumophila subsp. pneumophila (strain Philadelphia 1 / ATCC 33152 / DSM 7513) OX=272624 GN=hemY PE=4 SV=1	1	1	1	1	0	0	0	0	1	0	0	0	0	1	0	0	0	0	1	2.5	2.5	2.5	45.692	395	395	1	-2	0	0	0	0	2.5	0	0	0	0	0	0	20	0	0	0	0	0
Q5ZRZ1	Q5ZRZ1	1	1	1	tr|Q5ZRZ1|Q5ZRZ1_LEGPH Cytochrome c5 OS=Legionella pneumophila subsp. pneumophila (strain Philadelphia 1 / ATCC 33152 / DSM 7513) OX=272624 GN=cycB PE=4 SV=1	1	1	1	1	0	1	0	1	0	0	1	0	1	0	0	1	0	1	0	9.7	9.7	9.7	17.111	154	154	0	6.8406	0	9.7	0	9.7	0	0	0	0	0	0	0	11	0	0	0	0	0
Q5ZRZ6	Q5ZRZ6	2	2	2	tr|Q5ZRZ6|Q5ZRZ6_LEGPH Uncharacterized protein OS=Legionella pneumophila subsp. pneumophila (strain Philadelphia 1 / ATCC 33152 / DSM 7513) OX=272624 GN=lpg2724 PE=4 SV=1	1	2	2	2	0	1	0	2	0	0	1	0	2	0	0	1	0	2	0	24.6	24.6	24.6	13.394	114	114	0	35.668	0	15.8	0	24.6	0	15015000	0	2811400	0	12204000	0	7	2145000	0	401630	0	1743400
Q5ZS06	Q5ZS06	4	4	4	tr|Q5ZS06|Q5ZS06_LEGPH Translation initiation factor IF-3 OS=Legionella pneumophila subsp. pneumophila (strain Philadelphia 1 / ATCC 33152 / DSM 7513) OX=272624 GN=infC PE=3 SV=1	1	4	4	4	1	2	3	3	2	1	2	3	3	2	1	2	3	3	2	28.7	28.7	28.7	15.06	129	129	0	97.83	10.1	22.5	27.9	28.7	22.5	89757000	2374900	19100000	21152000	41950000	5180700	7	12822000	339270	2728500	3021700	5992800
Q5ZS07	Q5ZS07	2	2	2	sp|Q5ZS07|RL20_LEGPH 50S ribosomal protein L20 OS=Legionella pneumophila subsp. pneumophila (strain Philadelphia 1 / ATCC 33152 / DSM 7513) OX=272624 GN=rplT PE=3 SV=1	1	2	2	2	0	1	1	1	0	0	1	1	1	0	0	1	1	1	0	16	16	16	13.461	119	119	0	21.499	0	6.7	9.2	6.7	0	17285000	0	3969100	13316000	0	0	5	3457000	0	793820	2663100	0
Q5ZS10	Q5ZS10	5	5	5	sp|Q5ZS10|IHFA_LEGPH Integration host factor subunit alpha OS=Legionella pneumophila subsp. pneumophila (strain Philadelphia 1 / ATCC 33152 / DSM 7513) OX=272624 GN=ihfA PE=3 SV=1	1	5	5	5	1	0	0	2	2	1	0	0	2	2	1	0	0	2	2	49.5	49.5	49.5	11.199	99	99	0	34.975	10.1	0	0	28.3	21.2	12388000	2691500	0	0	7596100	2100700	9	1376500	299060	0	0	844010
Q5ZS11	Q5ZS11	2	2	2	tr|Q5ZS11|Q5ZS11_LEGPH Ferredoxin 2Fe-2S protein OS=Legionella pneumophila subsp. pneumophila (strain Philadelphia 1 / ATCC 33152 / DSM 7513) OX=272624 GN=lpg2708 PE=4 SV=1	1	2	2	2	0	0	0	0	2	0	0	0	0	2	0	0	0	0	2	18.3	18.3	18.3	7.9553	71	71	0	12.217	0	0	0	0	18.3	4502400	0	0	0	0	4502400	4	1125600	0	0	0	0
Q5ZS12	Q5ZS12	6	6	6	sp|Q5ZS12|RL13_LEGPH 50S ribosomal protein L13 OS=Legionella pneumophila subsp. pneumophila (strain Philadelphia 1 / ATCC 33152 / DSM 7513) OX=272624 GN=rplM PE=3 SV=2	1	6	6	6	1	2	2	2	3	1	2	2	2	3	1	2	2	2	3	46.5	46.5	46.5	16.412	144	144	0	194.22	9.7	22.9	16.7	22.9	26.4	169600000	495580	5591400	136490000	12623000	14399000	6	28267000	82597	931910	22749000	2103900
Q5ZS13	Q5ZS13	2	2	2	tr|Q5ZS13|Q5ZS13_LEGPH 30S ribosomal protein S9 OS=Legionella pneumophila subsp. pneumophila (strain Philadelphia 1 / ATCC 33152 / DSM 7513) OX=272624 GN=rpsI PE=3 SV=1	1	2	2	2	0	1	1	2	0	0	1	1	2	0	0	1	1	2	0	16.1	16.1	16.1	16.099	143	143	0	70.577	0	16.1	16.1	16.1	0	31959000	0	2799400	24223000	4936100	0	6	5326500	0	466570	4037200	822690
Q5ZS19	Q5ZS19	3	3	3	tr|Q5ZS19|Q5ZS19_LEGPH Multifunctional fusion protein OS=Legionella pneumophila subsp. pneumophila (strain Philadelphia 1 / ATCC 33152 / DSM 7513) OX=272624 GN=nnrD PE=3 SV=1	1	3	3	3	0	0	0	3	0	0	0	0	3	0	0	0	0	3	0	5.9	5.9	5.9	51.435	493	493	0	23.603	0	0	0	5.9	0	0	0	0	0	0	0	20	0	0	0	0	0
Q5ZS30	Q5ZS30	10	10	10	tr|Q5ZS30|Q5ZS30_LEGPH IcmX (IcmY) OS=Legionella pneumophila subsp. pneumophila (strain Philadelphia 1 / ATCC 33152 / DSM 7513) OX=272624 GN=icmX PE=4 SV=1	1	10	10	10	2	9	0	6	1	2	9	0	6	1	2	9	0	6	1	29.6	29.6	29.6	50.688	466	466	0	323.31	5.6	26.6	0	17.4	2.4	144640000	1462500	80244000	0	61498000	1433600	14	10331000	104470	5731700	0	4392700
Q5ZS34	Q5ZS34	2	2	2	tr|Q5ZS34|Q5ZS34_LEGPH Dienelactone hydrolase family protein OS=Legionella pneumophila subsp. pneumophila (strain Philadelphia 1 / ATCC 33152 / DSM 7513) OX=272624 GN=lpg2685 PE=4 SV=1	1	2	2	2	0	0	0	2	0	0	0	0	2	0	0	0	0	2	0	8.1	8.1	8.1	27.465	248	248	0	12.402	0	0	0	8.1	0	2423800	0	0	0	2423800	0	12	201990	0	0	0	201990
Q5ZS53	Q5ZS53	1	1	1	tr|Q5ZS53|Q5ZS53_LEGPH Probable hydrolase OS=Legionella pneumophila subsp. pneumophila (strain Philadelphia 1 / ATCC 33152 / DSM 7513) OX=272624 GN=lpg2666 PE=4 SV=1	1	1	1	1	1	1	0	1	0	1	1	0	1	0	1	1	0	1	0	2.4	2.4	2.4	33.969	293	293	0	75.81	2.4	2.4	0	2.4	0	537050000	162460000	372830000	0	1762400	0	14	38361000	11604000	26630000	0	125880
Q5ZS67	Q5ZS67	14	14	14	sp|Q5ZS67|RL25_LEGPH 50S ribosomal protein L25 OS=Legionella pneumophila subsp. pneumophila (strain Philadelphia 1 / ATCC 33152 / DSM 7513) OX=272624 GN=rplY PE=3 SV=1	1	14	14	14	1	5	10	8	1	1	5	10	8	1	1	5	10	8	1	84	84	84	23.986	219	219	0	323.31	4.6	29.2	60.7	54.3	7.3	416090000	4102000	77505000	186960000	144910000	2619500	12	34674000	341830	6458800	15580000	12076000
Q5ZS68	Q5ZS68	6	6	6	sp|Q5ZS68|RL21_LEGPH 50S ribosomal protein L21 OS=Legionella pneumophila subsp. pneumophila (strain Philadelphia 1 / ATCC 33152 / DSM 7513) OX=272624 GN=rplU PE=3 SV=1	1	6	6	6	0	1	6	1	0	0	1	6	1	0	0	1	6	1	0	44.7	44.7	44.7	11.756	103	103	0	101.27	0	12.6	44.7	12.6	0	163780000	0	2220100	159710000	1852300	0	5	32757000	0	444030	31942000	370470
Q5ZS69	Q5ZS69	8	8	8	sp|Q5ZS69|RL27_LEGPH 50S ribosomal protein L27 OS=Legionella pneumophila subsp. pneumophila (strain Philadelphia 1 / ATCC 33152 / DSM 7513) OX=272624 GN=rpmA PE=3 SV=1	1	8	8	8	1	1	7	1	2	1	1	7	1	2	1	1	7	1	2	66.3	66.3	66.3	10.099	92	92	0	197.68	15.2	15.2	66.3	15.2	31.5	224520000	629680	856310	211120000	3353200	8557300	4	56129000	157420	214080	52780000	838300
Q5ZS72	Q5ZS72	2	2	2	tr|Q5ZS72|Q5ZS72_LEGPH Phenylalanine-4-hydroxylase OS=Legionella pneumophila subsp. pneumophila (strain Philadelphia 1 / ATCC 33152 / DSM 7513) OX=272624 GN=phhA PE=1 SV=2	1	2	2	2	0	0	0	2	2	0	0	0	2	2	0	0	0	2	2	11.8	11.8	11.8	31.424	272	272	0	106.89	0	0	0	11.8	11.8	36669000	0	0	0	30848000	5820300	14	2619200	0	0	0	2203500
Q5ZS75	Q5ZS75	14	14	14	tr|Q5ZS75|Q5ZS75_LEGPH Tail fiber protein OS=Legionella pneumophila subsp. pneumophila (strain Philadelphia 1 / ATCC 33152 / DSM 7513) OX=272624 GN=sclB PE=4 SV=1	1	14	14	14	7	11	1	10	3	7	11	1	10	3	7	11	1	10	3	66.3	66.3	66.3	49.569	493	493	0	323.31	51.9	61.9	18.3	58.4	42.6	545560000	28063000	238760000	3892300	265140000	9706800	25	21822000	1122500	9550500	155690	10605000
Q5ZS78	Q5ZS78	2	2	2	tr|Q5ZS78|Q5ZS78_LEGPH Enhanced entry protein EnhA OS=Legionella pneumophila subsp. pneumophila (strain Philadelphia 1 / ATCC 33152 / DSM 7513) OX=272624 GN=enhA PE=4 SV=1	1	2	2	2	0	1	0	1	0	0	1	0	1	0	0	1	0	1	0	11.2	11.2	11.2	27.197	240	240	0	12.266	0	5.4	0	5.8	0	1223100	0	0	0	1223100	0	16	76442	0	0	0	76442
Q5ZS80	Q5ZS80	2	2	2	tr|Q5ZS80|Q5ZS80_LEGPH Enhanced entry protein EnhC OS=Legionella pneumophila subsp. pneumophila (strain Philadelphia 1 / ATCC 33152 / DSM 7513) OX=272624 GN=enhC PE=4 SV=1	1	2	2	2	0	0	0	2	0	0	0	0	2	0	0	0	0	2	0	2.2	2.2	2.2	134.34	1200	1200	0	25.429	0	0	0	2.2	0	1506000	0	0	0	1506000	0	65	23170	0	0	0	23170
Q5ZS83	Q5ZS83	4	4	4	sp|Q5ZS83|RS20_LEGPH 30S ribosomal protein S20 OS=Legionella pneumophila subsp. pneumophila (strain Philadelphia 1 / ATCC 33152 / DSM 7513) OX=272624 GN=rpsT PE=3 SV=1	1	4	4	4	0	2	0	2	3	0	2	0	2	3	0	2	0	2	3	45.5	45.5	45.5	9.7143	88	88	0	75.276	0	21.6	0	21.6	40.9	50021000	0	17255000	0	29268000	3498100	3	16674000	0	5751800	0	9755900
Q5ZS86	Q5ZS86	8	8	8	tr|Q5ZS86|Q5ZS86_LEGPH Uncharacterized protein OS=Legionella pneumophila subsp. pneumophila (strain Philadelphia 1 / ATCC 33152 / DSM 7513) OX=272624 GN=lpg2633 PE=4 SV=1	1	8	8	8	0	4	2	4	6	0	4	2	4	6	0	4	2	4	6	78.1	78.1	78.1	11.657	105	105	0	323.31	0	36.2	29.5	36.2	74.3	101730000	0	32320000	4977800	52903000	11531000	6	16955000	0	5386700	829640	8817200
Q5ZS95	Q5ZS95	13	13	13	sp|Q5ZS95|GREA_LEGPH Transcription elongation factor GreA OS=Legionella pneumophila subsp. pneumophila (strain Philadelphia 1 / ATCC 33152 / DSM 7513) OX=272624 GN=greA PE=3 SV=1	1	13	13	13	0	6	4	9	8	0	6	4	9	8	0	6	4	9	8	74.4	74.4	74.4	17.669	160	160	0	323.31	0	37.5	32.5	41.9	52.5	423440000	0	80287000	30033000	270420000	42697000	10	42344000	0	8028700	3003300	27042000
Q5ZSA5	Q5ZSA5	2	2	2	sp|Q5ZSA5|MURC_LEGPH UDP-N-acetylmuramate--L-alanine ligase OS=Legionella pneumophila subsp. pneumophila (strain Philadelphia 1 / ATCC 33152 / DSM 7513) OX=272624 GN=murC PE=3 SV=1	1	2	2	2	0	0	0	2	0	0	0	0	2	0	0	0	0	2	0	6.2	6.2	6.2	51.964	469	469	0	124	0	0	0	6.2	0	3794500	0	0	0	3794500	0	23	164980	0	0	0	164980
Q5ZSB0	Q5ZSB0	1	1	1	tr|Q5ZSB0|Q5ZSB0_LEGPH Cell division protein FtsZ OS=Legionella pneumophila subsp. pneumophila (strain Philadelphia 1 / ATCC 33152 / DSM 7513) OX=272624 GN=ftsZ PE=3 SV=1	1	1	1	1	0	0	1	0	0	0	0	1	0	0	0	0	1	0	0	5	5	5	42.081	398	398	0.0025907	6.3634	0	0	5	0	0	3369100	0	0	3369100	0	0	20	168460	0	0	168460	0
Q5ZSB2	Q5ZSB2	5	5	5	tr|Q5ZSB2|Q5ZSB2_LEGPH Metallopeptidase PepO, peptidase, M13 family OS=Legionella pneumophila subsp. pneumophila (strain Philadelphia 1 / ATCC 33152 / DSM 7513) OX=272624 GN=pepO PE=4 SV=1	1	5	5	5	0	5	0	5	0	0	5	0	5	0	0	5	0	5	0	8	8	8	76.858	678	678	0	33.088	0	8	0	8	0	19001000	0	6880300	0	12121000	0	34	558850	0	202360	0	356490
Q5ZSC4	Q5ZSC4	2	2	2	tr|Q5ZSC4|Q5ZSC4_LEGPH Peptide deformylase OS=Legionella pneumophila subsp. pneumophila (strain Philadelphia 1 / ATCC 33152 / DSM 7513) OX=272624 GN=def PE=1 SV=1	1	2	2	2	0	0	0	2	1	0	0	0	2	1	0	0	0	2	1	12.9	12.9	12.9	19.227	170	170	0	13.015	0	0	0	12.9	4.7	543200	0	0	0	0	543200	8	67900	0	0	0	0
Q5ZSD5	Q5ZSD5	2	2	2	tr|Q5ZSD5|Q5ZSD5_LEGPH SidF, inhibitor of growth family, member 3 OS=Legionella pneumophila subsp. pneumophila (strain Philadelphia 1 / ATCC 33152 / DSM 7513) OX=272624 GN=sidF PE=1 SV=1	1	2	2	2	0	1	0	1	0	0	1	0	1	0	0	1	0	1	0	2.3	2.3	2.3	101.9	912	912	0	10.77	0	0.8	0	1.5	0	26738000	0	0	0	26738000	0	47	568890	0	0	0	568890
Q5ZSE2	Q5ZSE2	6	6	6	tr|Q5ZSE2|Q5ZSE2_LEGPH Uncharacterized protein OS=Legionella pneumophila subsp. pneumophila (strain Philadelphia 1 / ATCC 33152 / DSM 7513) OX=272624 GN=lpg2577 PE=4 SV=1	1	6	6	6	1	1	6	1	0	1	1	6	1	0	1	1	6	1	0	32.1	32.1	32.1	28.347	252	252	0	87.263	4.4	4.4	32.1	4.4	0	85448000	2580800	4902200	73633000	4331400	0	12	7120600	215070	408510	6136100	360950
Q5ZSH0	Q5ZSH0	2	2	2	tr|Q5ZSH0|Q5ZSH0_LEGPH Chaperonin CsaA OS=Legionella pneumophila subsp. pneumophila (strain Philadelphia 1 / ATCC 33152 / DSM 7513) OX=272624 GN=csaA PE=4 SV=1	1	2	2	2	1	1	0	2	0	1	1	0	2	0	1	1	0	2	0	11.7	11.7	11.7	12.178	111	111	0	37.391	8.1	8.1	0	11.7	0	5102100	1596700	1529900	0	1975600	0	5	1020400	319330	305970	0	395120
Q5ZSI8	Q5ZSI8	2	2	2	tr|Q5ZSI8|Q5ZSI8_LEGPH Uncharacterized protein OS=Legionella pneumophila subsp. pneumophila (strain Philadelphia 1 / ATCC 33152 / DSM 7513) OX=272624 GN=lpg2529 PE=4 SV=1	1	2	2	2	1	0	0	0	1	1	0	0	0	1	1	0	0	0	1	5.6	5.6	5.6	66.015	572	572	0	11.412	2.3	0	0	0	3.3	9139400	7125100	0	0	0	2014300	31	294820	229840	0	0	0
Q5ZSJ1	Q5ZSJ1	16	16	16	tr|Q5ZSJ1|Q5ZSJ1_LEGPH Uncharacterized protein OS=Legionella pneumophila subsp. pneumophila (strain Philadelphia 1 / ATCC 33152 / DSM 7513) OX=272624 GN=lpg2526 PE=4 SV=1	1	16	16	16	0	1	1	7	13	0	1	1	7	13	0	1	1	7	13	26.8	26.8	26.8	50.738	455	455	0	278.23	0	2.6	2.6	13.4	24.6	150560000	0	2309300	2182300	65757000	80310000	23	6546000	0	100400	94881	2859000
Q5ZSK2	Q5ZSK2	1	1	1	tr|Q5ZSK2|Q5ZSK2_LEGPH Structural toxin protein (Hemagglutinin/hemolysin) RtxA OS=Legionella pneumophila subsp. pneumophila (strain Philadelphia 1 / ATCC 33152 / DSM 7513) OX=272624 GN=lpg2515 PE=4 SV=1	1	1	1	1	0	0	0	1	0	0	0	0	1	0	0	0	0	1	0	10.7	10.7	10.7	13.614	121	121	0	10.02	0	0	0	10.7	0	4052900	0	0	0	4052900	0	5	810570	0	0	0	810570
Q5ZSK6	Q5ZSK6	15	15	12	tr|Q5ZSK6|Q5ZSK6_LEGPH SidC, interaptin OS=Legionella pneumophila subsp. pneumophila (strain Philadelphia 1 / ATCC 33152 / DSM 7513) OX=272624 GN=sidC PE=1 SV=1	1	15	15	12	0	1	0	9	7	0	1	0	9	7	0	1	0	6	5	18.6	18.6	15	105.7	917	917	0	125.97	0	1.3	0	12.1	7.7	30900000	0	2622800	0	24645000	3632500	55	561820	0	47688	0	448090
Q5ZSK7	Q5ZSK7	12	9	9	tr|Q5ZSK7|Q5ZSK7_LEGPH SdcA OS=Legionella pneumophila subsp. pneumophila (strain Philadelphia 1 / ATCC 33152 / DSM 7513) OX=272624 GN=lpg2510 PE=4 SV=1	1	12	9	9	0	0	0	6	8	0	0	0	3	6	0	0	0	3	6	14.9	11.2	11.2	105.02	908	908	0	52.34	0	0	0	7.6	9.8	9579700	0	0	0	3561200	6018500	53	180750	0	0	0	67192
Q5ZSK8	Q5ZSK8	20	20	17	tr|Q5ZSK8|Q5ZSK8_LEGPH SdeD OS=Legionella pneumophila subsp. pneumophila (strain Philadelphia 1 / ATCC 33152 / DSM 7513) OX=272624 GN=lpg2509 PE=1 SV=1	1	20	20	17	0	1	0	6	20	0	1	0	6	20	0	0	0	6	17	51.6	51.6	46.9	45.106	397	397	0	213.9	0	3	0	17.1	51.6	108170000	0	0	0	13741000	94431000	26	4160500	0	0	0	528490
Q5ZSL7	Q5ZSL7	6	6	6	tr|Q5ZSL7|Q5ZSL7_LEGPH Carbonic anhydrase Mig5 OS=Legionella pneumophila subsp. pneumophila (strain Philadelphia 1 / ATCC 33152 / DSM 7513) OX=272624 GN=lpg2500 PE=4 SV=1	1	6	6	6	2	6	0	6	2	2	6	0	6	2	2	6	0	6	2	25.3	25.3	25.3	26.852	245	245	0	262.08	9	25.3	0	25.3	8.6	214170000	1375800	74704000	0	135410000	2681800	14	15298000	98274	5336000	0	9672000
Q5ZSM2	Q5ZSM2	8	8	8	tr|Q5ZSM2|Q5ZSM2_LEGPH Homospermidine synthase OS=Legionella pneumophila subsp. pneumophila (strain Philadelphia 1 / ATCC 33152 / DSM 7513) OX=272624 GN=hss PE=1 SV=1	1	8	8	8	0	0	0	8	0	0	0	0	8	0	0	0	0	8	0	18.9	18.9	18.9	52.927	472	472	0	86.477	0	0	0	18.9	0	21701000	0	0	0	21701000	0	18	1205600	0	0	0	1205600
Q5ZSN5	Q5ZSN5	3	3	3	tr|Q5ZSN5|Q5ZSN5_LEGPH SdbC OS=Legionella pneumophila subsp. pneumophila (strain Philadelphia 1 / ATCC 33152 / DSM 7513) OX=272624 GN=lpg2482 PE=4 SV=1	1	3	3	3	0	0	0	3	1	0	0	0	3	1	0	0	0	3	1	7.1	7.1	7.1	50.718	448	448	0	22.36	0	0	0	7.1	2.5	16330000	0	0	0	16330000	0	22	742270	0	0	0	742270
Q5ZSQ3	Q5ZSQ3	3	3	3	sp|Q5ZSQ3|DRRA_LEGPH Multifunctional virulence effector protein DrrA OS=Legionella pneumophila subsp. pneumophila (strain Philadelphia 1 / ATCC 33152 / DSM 7513) OX=272624 GN=drrA PE=1 SV=1	1	3	3	3	1	3	0	3	0	1	3	0	3	0	1	3	0	3	0	4.6	4.6	4.6	73.421	647	647	0	60.312	1.7	4.6	0	4.6	0	13274000	1279100	5989300	0	6006100	0	41	323770	31197	146080	0	146490
Q5ZSR1	Q5ZSR1	1	1	1	tr|Q5ZSR1|Q5ZSR1_LEGPH Ankyrin repeat-containing protein OS=Legionella pneumophila subsp. pneumophila (strain Philadelphia 1 / ATCC 33152 / DSM 7513) OX=272624 GN=legA15 PE=4 SV=1	1	1	1	1	0	0	0	1	0	0	0	0	1	0	0	0	0	1	0	3.4	3.4	3.4	51.879	471	471	0	7.0581	0	0	0	3.4	0	1318700	0	0	0	1318700	0	30	43956	0	0	0	43956
Q5ZSS4	Q5ZSS4	7	7	7	tr|Q5ZSS4|Q5ZSS4_LEGPH PhnB protein OS=Legionella pneumophila subsp. pneumophila (strain Philadelphia 1 / ATCC 33152 / DSM 7513) OX=272624 GN=lpg2442 PE=4 SV=1	1	7	7	7	0	2	0	4	5	0	2	0	4	5	0	2	0	4	5	49.3	49.3	49.3	15.294	136	136	0	201.89	0	16.9	0	25.7	40.4	134380000	0	3025400	0	103790000	27563000	8	16797000	0	378180	0	12974000
Q5ZSU0	Q5ZSU0	3	3	3	tr|Q5ZSU0|Q5ZSU0_LEGPH Malonate decarboxylase alpha subunit OS=Legionella pneumophila subsp. pneumophila (strain Philadelphia 1 / ATCC 33152 / DSM 7513) OX=272624 GN=mdcA PE=4 SV=1	1	3	3	3	0	1	0	3	0	0	1	0	3	0	0	1	0	3	0	4.7	4.7	4.7	61.086	548	548	0	19.602	0	1.5	0	4.7	0	3367100	0	957350	0	2409800	0	27	124710	0	35457	0	89250
Q5ZSU5	Q5ZSU5	1	1	1	tr|Q5ZSU5|Q5ZSU5_LEGPH Transposase (ISSod13) OS=Legionella pneumophila subsp. pneumophila (strain Philadelphia 1 / ATCC 33152 / DSM 7513) OX=272624 GN=lpg1242 PE=4 SV=1	1	1	1	1	1	1	0	0	0	1	1	0	0	0	1	1	0	0	0	2.5	2.5	2.5	41.428	359	359	0	7.1309	2.5	2.5	0	0	0	1456200	1456200	0	0	0	0	19	76644	76644	0	0	0
Q5ZSV2	Q5ZSV2	2	2	2	tr|Q5ZSV2|Q5ZSV2_LEGPH Uncharacterized protein OS=Legionella pneumophila subsp. pneumophila (strain Philadelphia 1 / ATCC 33152 / DSM 7513) OX=272624 GN=lpg2414 PE=4 SV=1	1	2	2	2	0	0	1	1	0	0	0	1	1	0	0	0	1	1	0	40.2	40.2	40.2	10.986	97	97	0	14.109	0	0	25.8	14.4	0	4466700	0	0	4466700	0	0	5	893330	0	0	893330	0
Q5ZT02	Q5ZT02	1	1	1	tr|Q5ZT02|Q5ZT02_LEGPH Uncharacterized protein OS=Legionella pneumophila subsp. pneumophila (strain Philadelphia 1 / ATCC 33152 / DSM 7513) OX=272624 GN=lpg2364 PE=4 SV=1	1	1	1	1	1	1	0	1	0	1	1	0	1	0	1	1	0	1	0	9.9	9.9	9.9	14.099	121	121	0	13.596	9.9	9.9	0	9.9	0	7062100	2732000	0	0	4330100	0	9	784680	303550	0	0	481120
Q5ZT06	Q5ZT06	7	7	7	tr|Q5ZT06|Q5ZT06_LEGPH Uncharacterized protein OS=Legionella pneumophila subsp. pneumophila (strain Philadelphia 1 / ATCC 33152 / DSM 7513) OX=272624 GN=lpg2359 PE=4 SV=1	1	7	7	7	0	0	1	5	1	0	0	1	5	1	0	0	1	5	1	36.1	36.1	36.1	16.661	147	147	0	97.707	0	0	12.9	23.1	7.5	43121000	0	0	4385800	16025000	22710000	11	3920100	0	0	398710	1456800
Q5ZT07	Q5ZT07	8	8	8	sp|Q5ZT07|RS21_LEGPH 30S ribosomal protein S21 OS=Legionella pneumophila subsp. pneumophila (strain Philadelphia 1 / ATCC 33152 / DSM 7513) OX=272624 GN=rpsU PE=3 SV=1	1	8	8	8	7	8	2	6	3	7	8	2	6	3	7	8	2	6	3	41.8	41.8	41.8	9.3518	79	79	0	265.59	41.8	41.8	29.1	40.5	38	328220000	23682000	130560000	36118000	124460000	13406000	3	109410000	7894000	43519000	12039000	41486000
Q5ZT13	Q5ZT13	19	19	19	sp|Q5ZT13|MDH_LEGPH Malate dehydrogenase OS=Legionella pneumophila subsp. pneumophila (strain Philadelphia 1 / ATCC 33152 / DSM 7513) OX=272624 GN=mdh PE=1 SV=1	1	19	19	19	10	14	2	14	12	10	14	2	14	12	10	14	2	14	12	50.6	50.6	50.6	36.006	330	330	0	323.31	32.7	37.9	7.9	37.9	44.2	2296700000	261590000	798610000	6202400	1179500000	50856000	13	176670000	20122000	61431000	477110	90728000
Q5ZT17	Q5ZT17	1	1	1	sp|Q5ZT17|SODC_LEGPH Superoxide dismutase [Cu-Zn] OS=Legionella pneumophila subsp. pneumophila (strain Philadelphia 1 / ATCC 33152 / DSM 7513) OX=272624 GN=sodC PE=3 SV=1	1	1	1	1	1	1	0	1	0	1	1	0	1	0	1	1	0	1	0	5.6	5.6	5.6	17.076	162	162	0	13.544	5.6	5.6	0	5.6	0	7381800	1266600	3406400	0	2708800	0	4	1845500	316650	851610	0	677210
Q5ZT18	Q5ZT18	6	6	6	tr|Q5ZT18|Q5ZT18_LEGPH 2,4-dienoyl-CoA reductase FadH1 OS=Legionella pneumophila subsp. pneumophila (strain Philadelphia 1 / ATCC 33152 / DSM 7513) OX=272624 GN=fadH PE=4 SV=1	1	6	6	6	0	0	0	6	0	0	0	0	6	0	0	0	0	6	0	12.2	12.2	12.2	74.552	674	674	0	41.592	0	0	0	12.2	0	11419000	0	0	0	11419000	0	33	346020	0	0	0	346020
Q5ZT27	Q5ZT27	6	6	6	tr|Q5ZT27|Q5ZT27_LEGPH RNA polymerase-binding transcription factor DksA OS=Legionella pneumophila subsp. pneumophila (strain Philadelphia 1 / ATCC 33152 / DSM 7513) OX=272624 GN=dksA PE=3 SV=1	1	6	6	6	1	0	3	2	2	1	0	3	2	2	1	0	3	2	2	33.5	33.5	33.5	18.294	158	158	0	41.603	5.1	0	24.7	20.9	17.1	18280000	642080	0	13192000	2488100	1957700	9	2031100	71342	0	1465800	276460
Q5ZT45	Q5ZT45	1	1	1	tr|Q5ZT45|Q5ZT45_LEGPH Uncharacterized protein OS=Legionella pneumophila subsp. pneumophila (strain Philadelphia 1 / ATCC 33152 / DSM 7513) OX=272624 GN=lpg2320 PE=4 SV=1	1	1	1	1	0	1	0	1	0	0	1	0	1	0	0	1	0	1	0	5.1	5.1	5.1	17.819	157	157	0	6.5639	0	5.1	0	5.1	0	1417300	0	1417300	0	0	0	8	177160	0	177160	0	0
Q5ZT49	Q5ZT49	3	3	3	tr|Q5ZT49|Q5ZT49_LEGPH 3-hydroxybutyrate dehydrogenase OS=Legionella pneumophila subsp. pneumophila (strain Philadelphia 1 / ATCC 33152 / DSM 7513) OX=272624 GN=bdhA PE=3 SV=1	1	3	3	3	2	1	0	0	1	2	1	0	0	1	2	1	0	0	1	12.3	12.3	12.3	27.6	260	260	0	17.625	8.1	3.1	0	0	4.2	3290100	1930500	1359600	0	0	0	13	253080	148500	104580	0	0
Q5ZT52	Q5ZT52	1	1	1	tr|Q5ZT52|Q5ZT52_LEGPH Uncharacterized protein OS=Legionella pneumophila subsp. pneumophila (strain Philadelphia 1 / ATCC 33152 / DSM 7513) OX=272624 GN=lpg2313 PE=4 SV=1	1	1	1	1	0	0	0	1	0	0	0	0	1	0	0	0	0	1	0	3.3	3.3	3.3	48.884	430	430	0	6.901	0	0	0	3.3	0	2294200	0	0	0	2294200	0	19	120750	0	0	0	120750
Q5ZT54	Q5ZT54	3	3	3	tr|Q5ZT54|Q5ZT54_LEGPH Interaptin OS=Legionella pneumophila subsp. pneumophila (strain Philadelphia 1 / ATCC 33152 / DSM 7513) OX=272624 GN=lpg2311 PE=1 SV=1	1	3	3	3	2	1	0	2	0	2	1	0	2	0	2	1	0	2	0	4	4	4	130.79	1167	1167	0	182.85	2.8	1.5	0	2.7	0	38652000	7678900	10345000	0	20629000	0	71	544400	108150	145700	0	290540
Q5ZT57	Q5ZT57	4	4	4	sp|Q5ZT57|SECB_LEGPH Protein-export protein SecB OS=Legionella pneumophila subsp. pneumophila (strain Philadelphia 1 / ATCC 33152 / DSM 7513) OX=272624 GN=secB PE=3 SV=1	1	4	4	4	2	4	2	4	3	2	4	2	4	3	2	4	2	4	3	30.2	30.2	30.2	18.327	162	162	0	323.31	13	30.2	11.1	30.2	24.7	391200000	10137000	155430000	8335900	208700000	8594400	7	55886000	1448100	22204000	1190800	29814000
Q5ZT63	Q5ZT63	2	2	2	tr|Q5ZT63|Q5ZT63_LEGPH Aspartate-semialdehyde dehydrogenase OS=Legionella pneumophila subsp. pneumophila (strain Philadelphia 1 / ATCC 33152 / DSM 7513) OX=272624 GN=asd PE=3 SV=1	1	2	2	2	0	0	1	1	0	0	0	1	1	0	0	0	1	1	0	7.1	7.1	7.1	37.018	340	340	0	11.314	0	0	3.5	3.5	0	3195200	0	0	1883500	1311800	0	16	199700	0	0	117720	81985
Q5ZT80	Q5ZT80	2	2	2	tr|Q5ZT80|Q5ZT80_LEGPH Asparagine--tRNA ligase OS=Legionella pneumophila subsp. pneumophila (strain Philadelphia 1 / ATCC 33152 / DSM 7513) OX=272624 GN=asnS PE=3 SV=1	1	2	2	2	0	0	0	2	0	0	0	0	2	0	0	0	0	2	0	4	4	4	54.561	478	478	0	11.444	0	0	0	4	0	2375000	0	0	0	2375000	0	31	76614	0	0	0	76614
Q5ZT87	Q5ZT87	3	3	3	tr|Q5ZT87|Q5ZT87_LEGPH Uncharacterized protein OS=Legionella pneumophila subsp. pneumophila (strain Philadelphia 1 / ATCC 33152 / DSM 7513) OX=272624 GN=lpg2275 PE=4 SV=1	1	3	3	3	0	1	0	3	0	0	1	0	3	0	0	1	0	3	0	12.3	12.3	12.3	26.365	235	235	0	80.235	0	6.4	0	12.3	0	11918000	0	1334600	0	10584000	0	12	993200	0	111220	0	881980
Q5ZT99	Q5ZT99	3	3	3	tr|Q5ZT99|Q5ZT99_LEGPH Curved DNA binding protein DnaJ OS=Legionella pneumophila subsp. pneumophila (strain Philadelphia 1 / ATCC 33152 / DSM 7513) OX=272624 GN=cbpA PE=4 SV=1	1	3	3	3	0	1	0	3	0	0	1	0	3	0	0	1	0	3	0	13.5	13.5	13.5	33.281	296	296	0	21.073	0	4.1	0	13.5	0	8886300	0	1630200	0	7256100	0	16	555390	0	101890	0	453510
Q5ZTA7	Q5ZTA7	3	3	3	tr|Q5ZTA7|Q5ZTA7_LEGPH Uncharacterized protein OS=Legionella pneumophila subsp. pneumophila (strain Philadelphia 1 / ATCC 33152 / DSM 7513) OX=272624 GN=lpg2255 PE=4 SV=1	1	3	3	3	3	3	2	3	2	3	3	2	3	2	3	3	2	3	2	22.9	22.9	22.9	8.3235	83	83	0	222.33	22.9	22.9	22.9	22.9	22.9	6514800000	1732300000	2231100000	56255000	2491200000	4001900	3	2171600000	577430000	743700000	18752000	830380000
Q5ZTB4	Q5ZTB4	12	12	12	tr|Q5ZTB4|Q5ZTB4_LEGPH Uncharacterized protein OS=Legionella pneumophila subsp. pneumophila (strain Philadelphia 1 / ATCC 33152 / DSM 7513) OX=272624 GN=lpg2248 PE=4 SV=1	1	12	12	12	0	12	0	1	0	0	12	0	1	0	0	12	0	1	0	16.8	16.8	16.8	85.473	744	744	0	323.31	0	16.8	0	1.2	0	73463000	0	72070000	0	1392700	0	39	1883700	0	1847900	0	35711
Q5ZTB8	Q5ZTB8	1	1	1	tr|Q5ZTB8|Q5ZTB8_LEGPH Uncharacterized protein OS=Legionella pneumophila subsp. pneumophila (strain Philadelphia 1 / ATCC 33152 / DSM 7513) OX=272624 GN=lpg2244 PE=4 SV=1	1	1	1	1	0	0	0	1	0	0	0	0	1	0	0	0	0	1	0	0.7	0.7	0.7	113.66	980	980	0	10.908	0	0	0	0.7	0	9307100	0	0	0	9307100	0	60	155120	0	0	0	155120
Q5ZTC2	Q5ZTC2	3	3	3	tr|Q5ZTC2|Q5ZTC2_LEGPH Dipeptidyl aminopeptidase/acylaminoacyl peptidase OS=Legionella pneumophila subsp. pneumophila (strain Philadelphia 1 / ATCC 33152 / DSM 7513) OX=272624 GN=lpg2240 PE=4 SV=1	1	3	3	3	0	0	0	3	0	0	0	0	3	0	0	0	0	3	0	10.9	10.9	10.9	45.598	402	402	0	35.449	0	0	0	10.9	0	10345000	0	0	0	10345000	0	24	431050	0	0	0	431050
Q5ZTC9	Q5ZTC9	2	2	2	tr|Q5ZTC9|Q5ZTC9_LEGPH Acyl carrier protein OS=Legionella pneumophila subsp. pneumophila (strain Philadelphia 1 / ATCC 33152 / DSM 7513) OX=272624 GN=lpg2233 PE=4 SV=1	1	2	2	2	0	0	0	2	0	0	0	0	2	0	0	0	0	2	0	13.3	13.3	13.3	8.6356	75	75	0	18.245	0	0	0	13.3	0	6238800	0	0	0	6238800	0	4	1559700	0	0	0	1559700
Q5ZTE0	Q5ZTE0	27	27	25	tr|Q5ZTE0|Q5ZTE0_LEGPH TPR repeat protein, protein-protein interaction OS=Legionella pneumophila subsp. pneumophila (strain Philadelphia 1 / ATCC 33152 / DSM 7513) OX=272624 GN=lpg2222 PE=1 SV=1	1	27	27	25	13	18	0	19	16	13	18	0	19	16	12	17	0	18	14	57.1	57.1	54.9	41.415	375	375	0	323.31	33.6	37.9	0	45.6	41.6	2586500000	88296000	1015100000	0	1379500000	103570000	21	123170000	4204600	48338000	0	65692000
Q5ZTF4	Q5ZTF4	2	2	2	tr|Q5ZTF4|Q5ZTF4_LEGPH Zinc-type alcohol dehydrogenase-like protein OS=Legionella pneumophila subsp. pneumophila (strain Philadelphia 1 / ATCC 33152 / DSM 7513) OX=272624 GN=lpg2208 PE=3 SV=1	1	2	2	2	0	0	0	2	0	0	0	0	2	0	0	0	0	2	0	6.2	6.2	6.2	37.192	337	337	0	34.594	0	0	0	6.2	0	10926000	0	0	0	10926000	0	16	682870	0	0	0	682870
Q5ZTG2	Q5ZTG2	2	2	2	tr|Q5ZTG2|Q5ZTG2_LEGPH Uncharacterized protein OS=Legionella pneumophila subsp. pneumophila (strain Philadelphia 1 / ATCC 33152 / DSM 7513) OX=272624 GN=lpg2200 PE=4 SV=1	1	2	2	2	1	2	0	1	0	1	2	0	1	0	1	2	0	1	0	16.3	16.3	16.3	20.679	178	178	0	12.707	9	16.3	0	9	0	7634200	957870	6676300	0	0	0	8	954280	119730	834540	0	0
Q5ZTG5	Q5ZTG5	5	5	5	tr|Q5ZTG5|Q5ZTG5_LEGPH Ketosteroid isomerase OS=Legionella pneumophila subsp. pneumophila (strain Philadelphia 1 / ATCC 33152 / DSM 7513) OX=272624 GN=lpg2197 PE=4 SV=1	1	5	5	5	1	1	0	4	5	1	1	0	4	5	1	1	0	4	5	43.5	43.5	43.5	13.259	115	115	0	214.72	11.3	7.8	0	37.4	43.5	326720000	0	2462200	0	280000000	44257000	6	54453000	0	410360	0	46667000
Q5ZTG8	Q5ZTG8	5	5	5	tr|Q5ZTG8|Q5ZTG8_LEGPH (Beta)-carbonic anhydrase OS=Legionella pneumophila subsp. pneumophila (strain Philadelphia 1 / ATCC 33152 / DSM 7513) OX=272624 GN=lpg2194 PE=4 SV=1	1	5	5	5	0	0	0	5	1	0	0	0	5	1	0	0	0	5	1	25.5	25.5	25.5	23.054	208	208	0	45.228	0	0	0	25.5	8.7	11255000	0	0	0	10178000	1076600	12	937890	0	0	0	848180
Q5ZTH1	Q5ZTH1	8	8	8	tr|Q5ZTH1|Q5ZTH1_LEGPH Global stress protein GspA OS=Legionella pneumophila subsp. pneumophila (strain Philadelphia 1 / ATCC 33152 / DSM 7513) OX=272624 GN=ibpA PE=3 SV=1	1	8	8	8	0	6	1	6	7	0	6	1	6	7	0	6	1	6	7	52.6	52.6	52.6	19.986	175	175	0	246.35	0	38.9	5.7	39.4	44.6	327530000	0	72152000	3201100	210070000	42106000	11	29775000	0	6559300	291010	19097000
Q5ZTH5	Q5ZTH5	3	3	3	tr|Q5ZTH5|Q5ZTH5_LEGPH Uncharacterized protein OS=Legionella pneumophila subsp. pneumophila (strain Philadelphia 1 / ATCC 33152 / DSM 7513) OX=272624 GN=lpg2187 PE=4 SV=1	1	3	3	3	0	3	0	3	2	0	3	0	3	2	0	3	0	3	2	18	18	18	14.439	133	133	0	173.49	0	18	0	18	18	128140000	0	58394000	0	67339000	2404600	4	32034000	0	14598000	0	16835000
Q5ZTI1	Q5ZTI1	10	10	10	tr|Q5ZTI1|Q5ZTI1_LEGPH Sensory box sensor histidine kinase/response regulator, putative OS=Legionella pneumophila subsp. pneumophila (strain Philadelphia 1 / ATCC 33152 / DSM 7513) OX=272624 GN=lpg2181 PE=4 SV=1	1	10	10	10	3	5	0	8	4	3	5	0	8	4	3	5	0	8	4	32.8	32.8	32.8	34.903	302	302	0	176.33	9.3	15.6	0	25.5	15.2	144990000	11669000	56360000	0	67125000	9835100	17	8528800	686420	3315300	0	3948500
Q5ZTK4	Q5ZTK4	162	162	157	sp|Q5ZTK4|SDEA_LEGPH Ubiquitinating/deubiquitinating enzyme SdeA OS=Legionella pneumophila subsp. pneumophila (strain Philadelphia 1 / ATCC 33152 / DSM 7513) OX=272624 GN=sdeA PE=1 SV=2	1	162	162	157	0	45	0	53	157	0	45	0	53	157	0	44	0	53	152	83.9	83.9	81.1	169.04	1499	1499	0	323.31	0	29.8	0	35.1	83.1	7702300000	0	428090000	0	799240000	6475000000	90	85581000	0	4756600	0	8880500
Q5ZTK5	Q5ZTK5	97	10	10	tr|Q5ZTK5|Q5ZTK5_LEGPH Sid related protein-like OS=Legionella pneumophila subsp. pneumophila (strain Philadelphia 1 / ATCC 33152 / DSM 7513) OX=272624 GN=lpg2156 PE=4 SV=1	1	97	10	10	0	15	0	28	93	0	0	0	1	9	0	0	0	1	9	43.9	6.7	6.7	216.95	1926	1926	0	59.118	0	10	0	17.4	42.5	10604000	0	0	0	0	10604000	121	87635	0	0	0	0
Q5ZTK6	Q5ZTK6	1	1	1	sp|Q5ZTK6|SIDJ_LEGPH Calmodulin-dependent glutamylase SidJ OS=Legionella pneumophila subsp. pneumophila (strain Philadelphia 1 / ATCC 33152 / DSM 7513) OX=272624 GN=sidJ PE=1 SV=1	1	1	1	1	1	1	0	1	0	1	1	0	1	0	1	1	0	1	0	2.5	2.5	2.5	100.2	873	873	0	8.0244	2.5	2.5	0	2.5	0	7853600	1705400	3005100	0	3143100	0	49	160280	34804	61328	0	64144
Q5ZTK7	Q5ZTK7	5	2	2	tr|Q5ZTK7|Q5ZTK7_LEGPH Sid related protein-like OS=Legionella pneumophila subsp. pneumophila (strain Philadelphia 1 / ATCC 33152 / DSM 7513) OX=272624 GN=lpg2154 PE=4 SV=1	1	5	2	2	0	2	0	0	4	0	1	0	0	1	0	1	0	0	1	15.9	9.6	9.6	34.336	301	301	0	11.133	0	9.3	0	0	10.6	2698300	0	1884000	0	0	814310	20	134910	0	94199	0	0
Q5ZTK8	Q5ZTK8	143	140	55	tr|Q5ZTK8|Q5ZTK8_LEGPH Sid related protein-like OS=Legionella pneumophila subsp. pneumophila (strain Philadelphia 1 / ATCC 33152 / DSM 7513) OX=272624 GN=lpg2153 PE=4 SV=1	1	143	140	55	0	20	0	42	136	0	20	0	42	133	0	5	0	15	51	74.3	73	30.3	172.37	1533	1533	0	323.31	0	16.8	0	31.5	72.9	3717700000	0	74666000	0	369760000	3273300000	90	41308000	0	829630	0	4108500
Q5ZTL2	Q5ZTL2	5	5	5	tr|Q5ZTL2|Q5ZTL2_LEGPH Uncharacterized protein OS=Legionella pneumophila subsp. pneumophila (strain Philadelphia 1 / ATCC 33152 / DSM 7513) OX=272624 GN=lpg2149 PE=4 SV=1	1	5	5	5	0	3	0	5	1	0	3	0	5	1	0	3	0	5	1	37.8	37.8	37.8	13.953	119	119	0	120.41	0	27.7	0	37.8	6.7	44762000	0	5980600	0	36880000	1901700	8	5595300	0	747580	0	4610000
Q5ZTL4	Q5ZTL4	5	5	5	tr|Q5ZTL4|Q5ZTL4_LEGPH Uncharacterized protein OS=Legionella pneumophila subsp. pneumophila (strain Philadelphia 1 / ATCC 33152 / DSM 7513) OX=272624 GN=lpg2147 PE=1 SV=1	1	5	5	5	0	0	0	5	1	0	0	0	5	1	0	0	0	5	1	10.8	10.8	10.8	55.044	482	482	0	37.673	0	0	0	10.8	2.7	18056000	0	0	0	17457000	599020	27	668750	0	0	0	646560
Q5ZTP9	Q5ZTP9	8	8	8	tr|Q5ZTP9|Q5ZTP9_LEGPH Alkyl hydroperoxide reductase AhpD OS=Legionella pneumophila subsp. pneumophila (strain Philadelphia 1 / ATCC 33152 / DSM 7513) OX=272624 GN=lpg2112 PE=3 SV=1	1	8	8	8	2	3	4	2	5	2	3	4	2	5	2	3	4	2	5	34.2	34.2	34.2	20.031	184	184	0	323.31	13	19.6	23.9	14.7	27.7	164540000	12026000	68710000	44575000	3914500	35310000	7	23505000	1718000	9815800	6367800	559210
Q5ZTQ0	Q5ZTQ0	1	1	1	tr|Q5ZTQ0|Q5ZTQ0_LEGPH Peptide-methionine (R)-S-oxide reductase OS=Legionella pneumophila subsp. pneumophila (strain Philadelphia 1 / ATCC 33152 / DSM 7513) OX=272624 GN=lpg2111 PE=3 SV=1	1	1	1	1	0	1	0	1	1	0	1	0	1	1	0	1	0	1	1	9.2	9.2	9.2	19.475	173	173	0	70.92	0	9.2	0	9.2	9.2	9716600	0	0	0	9716600	0	6	1619400	0	0	0	1619400
Q5ZTQ3	Q5ZTQ3	6	6	6	tr|Q5ZTQ3|Q5ZTQ3_LEGPH Uncharacterized protein OS=Legionella pneumophila subsp. pneumophila (strain Philadelphia 1 / ATCC 33152 / DSM 7513) OX=272624 GN=lpg2108 PE=4 SV=1	1	6	6	6	6	6	0	5	3	6	6	0	5	3	6	6	0	5	3	45.4	45.4	45.4	10.107	97	97	0	317.15	45.4	45.4	0	45.4	28.9	346030000	83332000	72146000	0	163320000	27223000	4	86506000	20833000	18036000	0	40831000
Q5ZTR3	Q5ZTR3	5	5	5	tr|Q5ZTR3|Q5ZTR3_LEGPH Peptide methionine sulfoxide reductase MsrA OS=Legionella pneumophila subsp. pneumophila (strain Philadelphia 1 / ATCC 33152 / DSM 7513) OX=272624 GN=msrA PE=3 SV=1	1	5	5	5	0	1	0	5	1	0	1	0	5	1	0	1	0	5	1	30.5	30.5	30.5	22.165	190	190	0	268.38	0	6.3	0	30.5	6.3	108090000	0	1486900	0	105430000	1171100	8	13511000	0	185860	0	13178000
Q5ZTW5	Q5ZTW5	1	1	1	tr|Q5ZTW5|Q5ZTW5_LEGPH Peptidoglycan-associated protein OS=Legionella pneumophila subsp. pneumophila (strain Philadelphia 1 / ATCC 33152 / DSM 7513) OX=272624 GN=pal PE=3 SV=1	1	1	1	1	0	0	0	1	0	0	0	0	1	0	0	0	0	1	0	5.7	5.7	5.7	18.911	176	176	0	7.9095	0	0	0	5.7	0	0	0	0	0	0	0	7	0	0	0	0	0
Q5ZTW6	Q5ZTW6	2	2	2	tr|Q5ZTW6|Q5ZTW6_LEGPH Cell division coordinator CpoB OS=Legionella pneumophila subsp. pneumophila (strain Philadelphia 1 / ATCC 33152 / DSM 7513) OX=272624 GN=cpoB PE=3 SV=1	1	2	2	2	0	1	0	2	0	0	1	0	2	0	0	1	0	2	0	11.2	11.2	11.2	35.971	322	322	0	16.943	0	4.3	0	11.2	0	12440000	0	2075900	0	10364000	0	16	777490	0	129750	0	647750
Q5ZTY3	Q5ZTY3	26	26	26	sp|Q5ZTY3|DNAK_LEGPH Chaperone protein DnaK OS=Legionella pneumophila subsp. pneumophila (strain Philadelphia 1 / ATCC 33152 / DSM 7513) OX=272624 GN=dnaK PE=3 SV=2	1	26	26	26	0	5	13	17	15	0	5	13	17	15	0	5	13	17	15	51.7	51.7	51.7	70.087	644	644	0	323.31	0	8.9	31.1	30.6	28.3	312180000	0	5672900	125780000	127550000	53184000	31	10070000	0	183000	4057400	4114400
Q5ZTY7	Q5ZTY7	3	3	3	tr|Q5ZTY7|Q5ZTY7_LEGPH Adenosylhomocysteinase OS=Legionella pneumophila subsp. pneumophila (strain Philadelphia 1 / ATCC 33152 / DSM 7513) OX=272624 GN=ahcY PE=3 SV=1	1	3	3	3	0	0	0	3	0	0	0	0	3	0	0	0	0	3	0	7.3	7.3	7.3	48.609	441	441	0	33.597	0	0	0	7.3	0	1288200	0	0	0	1288200	0	22	58553	0	0	0	58553
Q5ZTZ0	Q5ZTZ0	2	2	2	tr|Q5ZTZ0|Q5ZTZ0_LEGPH Uncharacterized protein OS=Legionella pneumophila subsp. pneumophila (strain Philadelphia 1 / ATCC 33152 / DSM 7513) OX=272624 GN=lpg2018 PE=4 SV=1	1	2	2	2	0	0	0	2	0	0	0	0	2	0	0	0	0	2	0	26.9	26.9	26.9	11.13	93	93	0	19.801	0	0	0	26.9	0	3803200	0	0	0	3803200	0	7	543310	0	0	0	543310
Q5ZTZ5	Q5ZTZ5	1	1	1	tr|Q5ZTZ5|Q5ZTZ5_LEGPH Twitching motility protein PilT OS=Legionella pneumophila subsp. pneumophila (strain Philadelphia 1 / ATCC 33152 / DSM 7513) OX=272624 GN=pilT PE=4 SV=1	1	1	1	1	0	0	0	1	0	0	0	0	1	0	0	0	0	1	0	4.1	4.1	4.1	38.386	344	344	0.0076142	6.2145	0	0	0	4.1	0	1569500	0	0	0	1569500	0	21	74736	0	0	0	74736
Q5ZU02	Q5ZU02	2	2	2	tr|Q5ZU02|Q5ZU02_LEGPH ABC transporter ATP binding protein OS=Legionella pneumophila subsp. pneumophila (strain Philadelphia 1 / ATCC 33152 / DSM 7513) OX=272624 GN=uup-A PE=4 SV=1	1	2	2	2	0	2	0	1	0	0	2	0	1	0	0	2	0	1	0	3.1	3.1	3.1	69.487	618	618	0	13.599	0	3.1	0	1.3	0	1422900	0	1422900	0	0	0	32	44464	0	44464	0	0
Q5ZU09	Q5ZU09	7	7	7	sp|Q5ZU09|PHS_LEGPH Putative pterin-4-alpha-carbinolamine dehydratase OS=Legionella pneumophila subsp. pneumophila (strain Philadelphia 1 / ATCC 33152 / DSM 7513) OX=272624 GN=lpg1999 PE=3 SV=1	1	7	7	7	0	3	4	4	6	0	3	4	4	6	0	3	4	4	6	59.3	59.3	59.3	12.901	113	113	0	323.31	0	29.2	47.8	37.2	59.3	242300000	0	12803000	43371000	71655000	114480000	5	48461000	0	2560700	8674200	14331000
Q5ZU37	Q5ZU37	2	2	2	tr|Q5ZU37|Q5ZU37_LEGPH Organic hydroperoxide resistance protein OsmC, predicted redox protein, regulator of sulfide bond formation OS=Legionella pneumophila subsp. pneumophila (strain Philadelphia 1 / ATCC 33152 / DSM 7513) OX=272624 GN=lpg1971 PE=1 SV=1	1	2	2	2	0	0	0	2	0	0	0	0	2	0	0	0	0	2	0	17.3	17.3	17.3	14.703	139	139	0	13.648	0	0	0	17.3	0	7956500	0	0	0	7956500	0	8	994560	0	0	0	994560
Q5ZU48	Q5ZU48	4	4	4	tr|Q5ZU48|Q5ZU48_LEGPH DUF5636 domain-containing protein OS=Legionella pneumophila subsp. pneumophila (strain Philadelphia 1 / ATCC 33152 / DSM 7513) OX=272624 GN=lpg1960 PE=1 SV=1	1	4	4	4	1	2	0	3	0	1	2	0	3	0	1	2	0	3	0	26.1	26.1	26.1	29.842	257	257	0	23.546	5.1	14	0	17.1	0	11800000	2352200	3185300	0	6262400	0	13	907690	180940	245020	0	481720
Q5ZU69	Q5ZU69	1	1	1	tr|Q5ZU69|Q5ZU69_LEGPH Polyketide synthase, type I OS=Legionella pneumophila subsp. pneumophila (strain Philadelphia 1 / ATCC 33152 / DSM 7513) OX=272624 GN=lpg1939 PE=3 SV=1	1	1	1	1	0	0	0	1	0	0	0	0	1	0	0	0	0	1	0	4.6	4.6	4.6	48.07	438	438	0.0076336	6.2286	0	0	0	4.6	0	0	0	0	0	0	0	16	0	0	0	0	0
Q5ZU80	Q5ZU80	3	3	3	sp|Q5ZU80|FETP_LEGPH Probable Fe(2+)-trafficking protein OS=Legionella pneumophila subsp. pneumophila (strain Philadelphia 1 / ATCC 33152 / DSM 7513) OX=272624 GN=lpg1927 PE=3 SV=1	1	3	3	3	0	0	0	3	0	0	0	0	3	0	0	0	0	3	0	33.7	33.7	33.7	10.539	89	89	0	22.192	0	0	0	33.7	0	3298500	0	0	0	3298500	0	6	549750	0	0	0	549750
Q5ZU91	Q5ZU91	1	1	1	tr|Q5ZU91|Q5ZU91_LEGPH Possible regulator of murein genes BolA OS=Legionella pneumophila subsp. pneumophila (strain Philadelphia 1 / ATCC 33152 / DSM 7513) OX=272624 GN=bolA PE=3 SV=1	1	1	1	1	0	0	0	1	1	0	0	0	1	1	0	0	0	1	1	12.4	12.4	12.4	12.22	105	105	0	6.5666	0	0	0	12.4	12.4	2940000	0	0	0	2401000	539020	4	735010	0	0	0	600260
Q5ZU94	Q5ZU94	5	5	5	tr|Q5ZU94|Q5ZU94_LEGPH Pyrophosphate--fructose 6-phosphate 1-phosphotransferase OS=Legionella pneumophila subsp. pneumophila (strain Philadelphia 1 / ATCC 33152 / DSM 7513) OX=272624 GN=pfp PE=3 SV=1	1	5	5	5	0	1	0	5	0	0	1	0	5	0	0	1	0	5	0	17.4	17.4	17.4	44.892	414	414	0	51.559	0	3.9	0	17.4	0	19467000	0	1066300	0	18400000	0	22	884850	0	48468	0	836380
Q5ZU96	Q5ZU96	1	1	1	sp|Q5ZU96|SYE_LEGPH Glutamate--tRNA ligase OS=Legionella pneumophila subsp. pneumophila (strain Philadelphia 1 / ATCC 33152 / DSM 7513) OX=272624 GN=gltX PE=3 SV=2	1	1	1	1	0	1	0	0	0	0	1	0	0	0	0	1	0	0	0	1.7	1.7	1.7	53.573	470	470	0	8.1077	0	1.7	0	0	0	7158600	0	7158600	0	0	0	22	325390	0	325390	0	0
Q5ZU99	Q5ZU99	2	2	2	tr|Q5ZU99|Q5ZU99_LEGPH Glutathione S-transferase OS=Legionella pneumophila subsp. pneumophila (strain Philadelphia 1 / ATCC 33152 / DSM 7513) OX=272624 GN=gst PE=3 SV=1	1	2	2	2	0	2	0	2	0	0	2	0	2	0	0	2	0	2	0	8.9	8.9	8.9	23.142	203	203	0	14.3	0	8.9	0	8.9	0	6866500	0	1014900	0	5851600	0	11	624230	0	92268	0	531960
Q5ZUB5	Q5ZUB5	5	5	5	tr|Q5ZUB5|Q5ZUB5_LEGPH Uncharacterized protein OS=Legionella pneumophila subsp. pneumophila (strain Philadelphia 1 / ATCC 33152 / DSM 7513) OX=272624 GN=lpg1892 PE=4 SV=1	1	5	5	5	0	2	0	5	1	0	2	0	5	1	0	2	0	5	1	40.2	40.2	40.2	14.336	127	127	0	86.481	0	23.6	0	40.2	11.8	44591000	0	8848700	0	33047000	2695400	9	4954600	0	983190	0	3671900
Q5ZUB8	Q5ZUB8	4	4	4	tr|Q5ZUB8|Q5ZUB8_LEGPH Lipase OS=Legionella pneumophila subsp. pneumophila (strain Philadelphia 1 / ATCC 33152 / DSM 7513) OX=272624 GN=lpg1889 PE=4 SV=1	1	4	4	4	2	4	0	2	1	2	4	0	2	1	2	4	0	2	1	18.4	18.4	18.4	35.555	321	321	0	142	10.3	18.4	0	10.3	3.7	60355000	17541000	18795000	0	23711000	308060	19	3176600	923210	989190	0	1248000
Q5ZUC0	Q5ZUC0	4	4	4	tr|Q5ZUC0|Q5ZUC0_LEGPH Uncharacterized protein OS=Legionella pneumophila subsp. pneumophila (strain Philadelphia 1 / ATCC 33152 / DSM 7513) OX=272624 GN=lpg1887 PE=4 SV=1	1	4	4	4	2	4	0	3	0	2	4	0	3	0	2	4	0	3	0	50.4	50.4	50.4	13.269	117	117	0	323.31	28.2	50.4	0	42.7	0	128550000	7132600	69866000	0	51552000	0	4	32138000	1783200	17467000	0	12888000
Q5ZUC5	Q5ZUC5	6	6	6	tr|Q5ZUC5|Q5ZUC5_LEGPH Lactoylglutathione lyase OS=Legionella pneumophila subsp. pneumophila (strain Philadelphia 1 / ATCC 33152 / DSM 7513) OX=272624 GN=gloA PE=4 SV=1	1	6	6	6	0	0	0	4	3	0	0	0	4	3	0	0	0	4	3	53.4	53.4	53.4	16.873	146	146	0	152.01	0	0	0	36.3	26.7	53087000	0	0	0	38870000	14217000	8	6635900	0	0	0	4858800
Q5ZUD1	Q5ZUD1	5	5	5	tr|Q5ZUD1|Q5ZUD1_LEGPH Membrane bound lytic murein transglycosylase OS=Legionella pneumophila subsp. pneumophila (strain Philadelphia 1 / ATCC 33152 / DSM 7513) OX=272624 GN=lpg1873 PE=4 SV=1	1	5	5	5	0	4	0	3	0	0	4	0	3	0	0	4	0	3	0	21.6	21.6	21.6	40.735	347	347	0	67.856	0	17.3	0	15.6	0	20185000	0	9827200	0	10358000	0	20	1009200	0	491360	0	517880
Q5ZUD8	Q5ZUD8	12	12	12	sp|Q5ZUD8|TIG_LEGPH Trigger factor OS=Legionella pneumophila subsp. pneumophila (strain Philadelphia 1 / ATCC 33152 / DSM 7513) OX=272624 GN=tig PE=3 SV=1	1	12	12	12	1	1	10	4	1	1	1	10	4	1	1	1	10	4	1	24.8	24.8	24.8	50.79	443	443	0	85.708	4.1	4.1	24.4	7	2.5	96401000	5423300	8007800	46660000	35431000	878760	24	4016700	225970	333660	1944200	1476300
Q5ZUE0	Q5ZUE0	1	1	1	sp|Q5ZUE0|CLPX_LEGPH ATP-dependent Clp protease ATP-binding subunit ClpX OS=Legionella pneumophila subsp. pneumophila (strain Philadelphia 1 / ATCC 33152 / DSM 7513) OX=272624 GN=clpX PE=3 SV=2	1	1	1	1	0	0	1	1	0	0	0	1	1	0	0	0	1	1	0	3.1	3.1	3.1	46.583	424	424	0.002611	6.4331	0	0	3.1	3.1	0	4789700	0	0	3461200	1328500	0	26	184220	0	0	133120	51098
Q5ZUE2	Q5ZUE2	6	6	6	tr|Q5ZUE2|Q5ZUE2_LEGPH HupB DNA binding protein HU-beta OS=Legionella pneumophila subsp. pneumophila (strain Philadelphia 1 / ATCC 33152 / DSM 7513) OX=272624 GN=hupB PE=3 SV=1	1	6	6	6	1	2	6	2	5	1	2	6	2	5	1	2	6	2	5	56	56	56	10.587	100	100	0	323.31	15	24	56	24	47	1501200000	9704800	34720000	1330600000	56593000	69597000	3	500400000	3234900	11573000	443530000	18864000
Q5ZUE4	Q5ZUE4	5	5	5	tr|Q5ZUE4|Q5ZUE4_LEGPH Enoyl-[acyl-carrier-protein] reductase [NADH] OS=Legionella pneumophila subsp. pneumophila (strain Philadelphia 1 / ATCC 33152 / DSM 7513) OX=272624 GN=fabI PE=3 SV=1	1	5	5	5	0	1	0	5	0	0	1	0	5	0	0	1	0	5	0	19.4	19.4	19.4	28.466	268	268	0	106.37	0	3.7	0	19.4	0	50064000	0	0	0	50064000	0	13	3851100	0	0	0	3851100
Q5ZUE7	Q5ZUE7	8	8	8	tr|Q5ZUE7|Q5ZUE7_LEGPH Uncharacterized protein OS=Legionella pneumophila subsp. pneumophila (strain Philadelphia 1 / ATCC 33152 / DSM 7513) OX=272624 GN=lpg1851 PE=1 SV=1	1	8	8	8	0	5	4	5	2	0	5	4	5	2	0	5	4	5	2	43.6	43.6	43.6	25.371	220	220	0	184.4	0	28.2	20	28.2	11.8	53686000	0	12018000	13820000	26936000	911640	14	3834700	0	858430	987170	1924000
Q5ZUF2	Q5ZUF2	3	3	3	tr|Q5ZUF2|Q5ZUF2_LEGPH Glutathione synthetase OS=Legionella pneumophila subsp. pneumophila (strain Philadelphia 1 / ATCC 33152 / DSM 7513) OX=272624 GN=gshB PE=3 SV=1	1	3	3	3	0	0	0	3	0	0	0	0	3	0	0	0	0	3	0	10.6	10.6	10.6	35.864	320	320	0	29.232	0	0	0	10.6	0	8854400	0	0	0	8854400	0	17	520850	0	0	0	520850
Q5ZUF7	Q5ZUF7	22	22	22	tr|Q5ZUF7|Q5ZUF7_LEGPH 27 kDa outer membrane protein OS=Legionella pneumophila subsp. pneumophila (strain Philadelphia 1 / ATCC 33152 / DSM 7513) OX=272624 GN=com1 PE=4 SV=1	1	22	22	22	1	13	9	15	8	1	13	9	15	8	1	13	9	15	8	74.3	74.3	74.3	28.493	261	261	0	323.31	3.8	35.2	55.6	46.7	43.7	762920000	1547900	237290000	78716000	412500000	32870000	14	54494000	110570	16949000	5622600	29464000
Q5ZUH0	Q5ZUH0	1	1	1	tr|Q5ZUH0|Q5ZUH0_LEGPH Enoyl CoA hydratase/isomerase (Crotonase) OS=Legionella pneumophila subsp. pneumophila (strain Philadelphia 1 / ATCC 33152 / DSM 7513) OX=272624 GN=lpg1828 PE=1 SV=1	1	1	1	1	0	0	0	1	0	0	0	0	1	0	0	0	0	1	0	5	5	5	30.93	282	282	0	7.3082	0	0	0	5	0	1877200	0	0	0	1877200	0	15	125140	0	0	0	125140
Q5ZUH3	Q5ZUH3	5	5	5	tr|Q5ZUH3|Q5ZUH3_LEGPH Acyl CoA C-acetyltransferase OS=Legionella pneumophila subsp. pneumophila (strain Philadelphia 1 / ATCC 33152 / DSM 7513) OX=272624 GN=atoB PE=3 SV=1	1	5	5	5	0	0	0	4	2	0	0	0	4	2	0	0	0	4	2	15.5	15.5	15.5	41.214	394	394	0	41.573	0	0	0	11.4	7.6	52922000	0	0	0	50484000	2438100	16	3307600	0	0	0	3155300
Q5ZUJ7	Q5ZUJ7	1	1	1	sp|Q5ZUJ7|RECA_LEGPH Protein RecA OS=Legionella pneumophila subsp. pneumophila (strain Philadelphia 1 / ATCC 33152 / DSM 7513) OX=272624 GN=recA PE=3 SV=1	1	1	1	1	0	1	0	1	0	0	1	0	1	0	0	1	0	1	0	4.9	4.9	4.9	37.948	348	348	0	40.806	0	4.9	0	4.9	0	3403600	0	1217500	0	2186000	0	18	189090	0	67641	0	121440
Q5ZUL5	Q5ZUL5	2	2	2	tr|Q5ZUL5|Q5ZUL5_LEGPH Peptide chain release factor 2 OS=Legionella pneumophila subsp. pneumophila (strain Philadelphia 1 / ATCC 33152 / DSM 7513) OX=272624 GN=prfB PE=3 SV=1	1	2	2	2	0	0	0	2	1	0	0	0	2	1	0	0	0	2	1	7.2	7.2	7.2	37.653	335	335	0	18.127	0	0	0	7.2	2.4	652250	0	0	0	0	652250	18	36236	0	0	0	0
Q5ZUL6	Q5ZUL6	2	2	2	sp|Q5ZUL6|SYK_LEGPH Lysine--tRNA ligase OS=Legionella pneumophila subsp. pneumophila (strain Philadelphia 1 / ATCC 33152 / DSM 7513) OX=272624 GN=lysS PE=3 SV=1	1	2	2	2	1	1	0	0	0	1	1	0	0	0	1	1	0	0	0	3.4	3.4	3.4	57.856	496	496	0	10.878	3.2	3.4	0	0	0	4317200	1863600	2453600	0	0	0	23	187700	81026	106680	0	0
Q5ZUM3	Q5ZUM3	2	2	2	sp|Q5ZUM3|IF1_LEGPH Translation initiation factor IF-1 OS=Legionella pneumophila subsp. pneumophila (strain Philadelphia 1 / ATCC 33152 / DSM 7513) OX=272624 GN=infA PE=3 SV=1	1	2	2	2	0	2	1	1	1	0	2	1	1	1	0	2	1	1	1	35.6	35.6	35.6	8.3416	73	73	0	21.999	0	35.6	13.7	13.7	21.9	23179000	0	3025100	15663000	2570100	1921100	3	7726300	0	1008400	5221000	856690
Q5ZUM6	Q5ZUM6	2	2	2	tr|Q5ZUM6|Q5ZUM6_LEGPH Thioredoxin reductase OS=Legionella pneumophila subsp. pneumophila (strain Philadelphia 1 / ATCC 33152 / DSM 7513) OX=272624 GN=trxB1 PE=3 SV=1	1	2	2	2	0	0	1	1	1	0	0	1	1	1	0	0	1	1	1	7.7	7.7	7.7	37.81	349	349	0	17.743	0	0	3.7	3.7	4	7630200	0	0	1952700	4185500	1492000	13	586940	0	0	150200	321960
Q5ZUP3	Q5ZUP3	2	2	2	tr|Q5ZUP3|Q5ZUP3_LEGPH Chaperone protein ClpB OS=Legionella pneumophila subsp. pneumophila (strain Philadelphia 1 / ATCC 33152 / DSM 7513) OX=272624 GN=clpB PE=3 SV=1	1	2	2	2	0	0	0	1	1	0	0	0	1	1	0	0	0	1	1	3	3	3	95.854	858	858	0	11.457	0	0	0	1.5	1.5	4561500	0	0	0	789530	3772000	51	89441	0	0	0	15481
Q5ZUP9	Q5ZUP9	4	4	4	tr|Q5ZUP9|Q5ZUP9_LEGPH HesB family protein OS=Legionella pneumophila subsp. pneumophila (strain Philadelphia 1 / ATCC 33152 / DSM 7513) OX=272624 GN=ydiC PE=3 SV=1	1	4	4	4	0	2	1	4	0	0	2	1	4	0	0	2	1	4	0	35.2	35.2	35.2	13.506	122	122	0	85.501	0	10.7	18	35.2	0	35377000	0	6096000	3240300	26041000	0	8	4422100	0	762000	405030	3255100
Q5ZUQ0	Q5ZUQ0	3	3	3	tr|Q5ZUQ0|Q5ZUQ0_LEGPH Fis transcriptional activator OS=Legionella pneumophila subsp. pneumophila (strain Philadelphia 1 / ATCC 33152 / DSM 7513) OX=272624 GN=fis PE=3 SV=1	1	3	3	3	0	0	3	0	0	0	0	3	0	0	0	0	3	0	0	27.4	27.4	27.4	10.687	95	95	0	17.425	0	0	27.4	0	0	23344000	0	0	23344000	0	0	5	4668800	0	0	4668800	0
Q5ZUQ5	Q5ZUQ5	1	1	1	tr|Q5ZUQ5|Q5ZUQ5_LEGPH Autotransporter domain-containing protein OS=Legionella pneumophila subsp. pneumophila (strain Philadelphia 1 / ATCC 33152 / DSM 7513) OX=272624 GN=lpg1738 PE=4 SV=1	1	1	1	1	1	1	0	0	0	1	1	0	0	0	1	1	0	0	0	2.7	2.7	2.7	36.873	329	329	0	6.7488	2.7	2.7	0	0	0	13439000	5195300	8244100	0	0	0	14	959960	371100	588870	0	0
Q5ZUQ8	Q5ZUQ8	1	1	1	tr|Q5ZUQ8|Q5ZUQ8_LEGPH Aspartyl/glutamyl-tRNA(Asn/Gln) amidotransferase subunit C OS=Legionella pneumophila subsp. pneumophila (strain Philadelphia 1 / ATCC 33152 / DSM 7513) OX=272624 GN=gatC PE=3 SV=1	1	1	1	1	0	0	0	1	0	0	0	0	1	0	0	0	0	1	0	13	13	13	11.209	100	100	0	6.4707	0	0	0	13	0	0	0	0	0	0	0	5	0	0	0	0	0
Q5ZUR8	Q5ZUR8	2	2	2	tr|Q5ZUR8|Q5ZUR8_LEGPH Site-determining protein OS=Legionella pneumophila subsp. pneumophila (strain Philadelphia 1 / ATCC 33152 / DSM 7513) OX=272624 GN=minD PE=3 SV=1	1	2	2	2	0	0	2	0	0	0	0	2	0	0	0	0	2	0	0	11.6	11.6	11.6	30.139	276	276	0	13.141	0	0	11.6	0	0	6405700	0	0	6405700	0	0	14	457550	0	0	457550	0
Q5ZUR9	Q5ZUR9	2	2	2	tr|Q5ZUR9|Q5ZUR9_LEGPH Inosine-5-monophosphate dehydrogenase OS=Legionella pneumophila subsp. pneumophila (strain Philadelphia 1 / ATCC 33152 / DSM 7513) OX=272624 GN=guaB PE=3 SV=1	1	2	2	2	0	0	0	2	0	0	0	0	2	0	0	0	0	2	0	6.7	6.7	6.7	52.562	490	490	0	18.91	0	0	0	6.7	0	73459000	0	0	0	73459000	0	29	2533100	0	0	0	2533100
Q5ZUS7	Q5ZUS7	10	10	10	tr|Q5ZUS7|Q5ZUS7_LEGPH 16 kD immunogenic protein OS=Legionella pneumophila subsp. pneumophila (strain Philadelphia 1 / ATCC 33152 / DSM 7513) OX=272624 GN=lpg1715 PE=4 SV=1	1	10	10	10	1	9	3	9	4	1	9	3	9	4	1	9	3	9	4	48.5	48.5	48.5	15.694	136	136	0	323.31	8.8	44.9	23.5	41.9	33.8	317640000	3105700	93232000	7902300	191100000	22304000	5	63529000	621140	18646000	1580500	38220000
Q5ZUS8	Q5ZUS8	7	7	7	sp|Q5ZUS8|RS2_LEGPH 30S ribosomal protein S2 OS=Legionella pneumophila subsp. pneumophila (strain Philadelphia 1 / ATCC 33152 / DSM 7513) OX=272624 GN=rpsB PE=3 SV=2	1	7	7	7	1	3	0	6	0	1	3	0	6	0	1	3	0	6	0	26.8	26.8	26.8	28.723	254	254	0	94.812	4.7	16.1	0	24	0	29083000	0	7456500	0	21626000	0	16	1817700	0	466030	0	1351600
Q5ZUS9	Q5ZUS9	17	17	17	sp|Q5ZUS9|EFTS_LEGPH Elongation factor Ts OS=Legionella pneumophila subsp. pneumophila (strain Philadelphia 1 / ATCC 33152 / DSM 7513) OX=272624 GN=tsf PE=3 SV=2	1	17	17	17	0	0	10	12	4	0	0	10	12	4	0	0	10	12	4	56.2	56.2	56.2	32.111	292	292	0	323.31	0	0	35.6	39	20.2	187870000	0	0	72536000	106300000	9036300	18	10437000	0	0	4029800	5905600
Q5ZUT1	Q5ZUT1	4	4	4	sp|Q5ZUT1|RRF_LEGPH Ribosome-recycling factor OS=Legionella pneumophila subsp. pneumophila (strain Philadelphia 1 / ATCC 33152 / DSM 7513) OX=272624 GN=frr PE=3 SV=1	1	4	4	4	0	3	0	2	0	0	3	0	2	0	0	3	0	2	0	23.8	23.8	23.8	20.863	185	185	0	24.854	0	16.8	0	12.4	0	9486700	0	6067200	0	3419500	0	10	948670	0	606720	0	341950
Q5ZUW5	Q5ZUW5	1	1	1	tr|Q5ZUW5|Q5ZUW5_LEGPH Phosphoribosylformylglycinamidine cyclo-ligase OS=Legionella pneumophila subsp. pneumophila (strain Philadelphia 1 / ATCC 33152 / DSM 7513) OX=272624 GN=purM PE=3 SV=1	1	1	1	1	0	1	0	1	0	0	1	0	1	0	0	1	0	1	0	4.2	4.2	4.2	39.015	358	358	0	25.14	0	4.2	0	4.2	0	0	0	0	0	0	0	14	0	0	0	0	0
Q5ZUW8	Q5ZUW8	1	1	1	tr|Q5ZUW8|Q5ZUW8_LEGPH Amidophosphoribosyltransferase OS=Legionella pneumophila subsp. pneumophila (strain Philadelphia 1 / ATCC 33152 / DSM 7513) OX=272624 GN=purF PE=3 SV=1	1	1	1	1	0	0	0	1	0	0	0	0	1	0	0	0	0	1	0	2	2	2	56.268	499	499	0	11.462	0	0	0	2	0	0	0	0	0	0	0	27	0	0	0	0	0
Q5ZUX3	Q5ZUX3	8	8	8	tr|Q5ZUX3|Q5ZUX3_LEGPH Alpha-amylase, putative OS=Legionella pneumophila subsp. pneumophila (strain Philadelphia 1 / ATCC 33152 / DSM 7513) OX=272624 GN=lpg1669 PE=4 SV=1	1	8	8	8	1	2	0	7	1	1	2	0	7	1	1	2	0	7	1	13.1	13.1	13.1	84.764	741	741	0	54.764	1.5	4.9	0	11.3	1.8	24891000	514460	10069000	0	13123000	1185200	36	691430	14291	279690	0	364530
Q5ZUZ4	Q5ZUZ4	4	4	4	tr|Q5ZUZ4|Q5ZUZ4_LEGPH Signal peptide protein OS=Legionella pneumophila subsp. pneumophila (strain Philadelphia 1 / ATCC 33152 / DSM 7513) OX=272624 GN=lpg1648 PE=4 SV=1	1	4	4	4	2	2	0	1	1	2	2	0	1	1	2	2	0	1	1	47.1	47.1	47.1	8.8943	85	85	0	27.555	32.9	25.9	0	14.1	9.4	6428300	526520	2711600	0	3190200	0	4	1607100	131630	677900	0	797550
Q5ZV32	Q5ZV32	1	1	1	tr|Q5ZV32|Q5ZV32_LEGPH Glutamate 5-kinase OS=Legionella pneumophila subsp. pneumophila (strain Philadelphia 1 / ATCC 33152 / DSM 7513) OX=272624 GN=proB PE=3 SV=1	1	1	1	1	1	0	0	0	0	1	0	0	0	0	1	0	0	0	0	2	2	2	39.349	356	356	0	11.124	2	0	0	0	0	36781000	36781000	0	0	0	0	16	2298800	2298800	0	0	0
Q5ZV39	Q5ZV39	5	5	5	tr|Q5ZV39|Q5ZV39_LEGPH Uncharacterized protein OS=Legionella pneumophila subsp. pneumophila (strain Philadelphia 1 / ATCC 33152 / DSM 7513) OX=272624 GN=lpg1603 PE=4 SV=1	1	5	5	5	2	1	0	4	0	2	1	0	4	0	2	1	0	4	0	13.3	13.3	13.3	53.581	474	474	0	58.967	4.6	2.7	0	11.4	0	20235000	2419300	1734400	0	16081000	0	23	879790	105190	75407	0	699200
Q5ZV48	Q5ZV48	7	7	7	sp|Q5ZV48|RS6_LEGPH 30S ribosomal protein S6 OS=Legionella pneumophila subsp. pneumophila (strain Philadelphia 1 / ATCC 33152 / DSM 7513) OX=272624 GN=rpsF PE=3 SV=1	1	7	7	7	0	0	7	2	0	0	0	7	2	0	0	0	7	2	0	50	50	50	13.127	112	112	0	177.63	0	0	50	17	0	139380000	0	0	134420000	4960900	0	7	19912000	0	0	19203000	708690
Q5ZV49	Q5ZV49	5	5	5	sp|Q5ZV49|RS18_LEGPH 30S ribosomal protein S18 OS=Legionella pneumophila subsp. pneumophila (strain Philadelphia 1 / ATCC 33152 / DSM 7513) OX=272624 GN=rpsR PE=3 SV=1	1	5	5	5	0	3	4	3	3	0	3	4	3	3	0	3	4	3	3	57.3	57.3	57.3	8.7541	75	75	0	121.19	0	42.7	57.3	57.3	50.7	361440000	0	23660000	306610000	15233000	15944000	4	90361000	0	5915000	76652000	3808400
Q5ZV51	Q5ZV51	7	7	7	sp|Q5ZV51|RL9_LEGPH 50S ribosomal protein L9 OS=Legionella pneumophila subsp. pneumophila (strain Philadelphia 1 / ATCC 33152 / DSM 7513) OX=272624 GN=rplI PE=3 SV=1	1	7	7	7	0	1	7	1	1	0	1	7	1	1	0	1	7	1	1	51.7	51.7	51.7	16.528	149	149	0	206.5	0	8.1	51.7	8.1	9.4	147140000	0	3881900	136070000	6145000	1051400	7	21021000	0	554550	19438000	877850
Q5ZV55	Q5ZV55	2	2	2	tr|Q5ZV55|Q5ZV55_LEGPH Uncharacterized protein OS=Legionella pneumophila subsp. pneumophila (strain Philadelphia 1 / ATCC 33152 / DSM 7513) OX=272624 GN=lpg1585 PE=4 SV=1	1	2	2	2	0	1	2	1	0	0	1	2	1	0	0	1	2	1	0	21	21	21	18.457	162	162	0	20.816	0	7.4	21	7.4	0	17016000	0	2397800	11651000	2967500	0	8	2127100	0	299730	1456400	370940
Q5ZV57	Q5ZV57	13	13	13	tr|Q5ZV57|Q5ZV57_LEGPH Succinate semialdehyde dehyrogenase (NADP+) OS=Legionella pneumophila subsp. pneumophila (strain Philadelphia 1 / ATCC 33152 / DSM 7513) OX=272624 GN=lpg1583 PE=4 SV=1	1	13	13	13	0	1	0	12	3	0	1	0	12	3	0	1	0	12	3	28.4	28.4	28.4	50.849	462	462	0	256.09	0	2.6	0	27.5	8	79995000	0	1338800	0	75335000	3320800	21	3809300	0	63753	0	3587400
Q5ZV80	Q5ZV80	7	7	7	tr|Q5ZV80|Q5ZV80_LEGPH Dihydrolipoamide acetyltransferase component of pyruvate dehydrogenase complex OS=Legionella pneumophila subsp. pneumophila (strain Philadelphia 1 / ATCC 33152 / DSM 7513) OX=272624 GN=lpg1560 PE=3 SV=1	1	7	7	7	0	1	4	4	0	0	1	4	4	0	0	1	4	4	0	25.9	25.9	25.9	40.387	370	370	0	70.418	0	2.7	13.8	17	0	46881000	0	0	30497000	16385000	0	19	2467400	0	0	1605100	862350
Q5ZV89	Q5ZV89	11	11	11	tr|Q5ZV89|Q5ZV89_LEGPH Uncharacterized protein OS=Legionella pneumophila subsp. pneumophila (strain Philadelphia 1 / ATCC 33152 / DSM 7513) OX=272624 GN=lpg1551 PE=4 SV=1	1	11	11	11	2	6	1	6	3	2	6	1	6	3	2	6	1	6	3	42.7	42.7	42.7	28.773	248	248	0	132.15	7.7	23	7.3	26.2	23.4	70166000	1349100	29914000	1769300	32180000	4954200	16	4385400	84320	1869600	110580	2011300
Q5ZV92	Q5ZV92	8	8	8	sp|Q5ZV92|NDK_LEGPH Nucleoside diphosphate kinase OS=Legionella pneumophila subsp. pneumophila (strain Philadelphia 1 / ATCC 33152 / DSM 7513) OX=272624 GN=ndk PE=3 SV=2	1	8	8	8	0	0	6	5	4	0	0	6	5	4	0	0	6	5	4	60.3	60.3	60.3	15.59	141	141	0	120.86	0	0	60.3	48.2	44	156650000	0	0	95660000	31814000	29181000	10	15665000	0	0	9566000	3181400
Q5ZVB0	Q5ZVB0	5	5	5	tr|Q5ZVB0|Q5ZVB0_LEGPH Citrate synthase OS=Legionella pneumophila subsp. pneumophila (strain Philadelphia 1 / ATCC 33152 / DSM 7513) OX=272624 GN=lpg1530 PE=3 SV=1	1	5	5	5	0	0	0	5	0	0	0	0	5	0	0	0	0	5	0	16.4	16.4	16.4	41.732	372	372	0	49.118	0	0	0	16.4	0	7999700	0	0	0	7999700	0	19	421030	0	0	0	421030
Q5ZVC1	Q5ZVC1	1	1	1	tr|Q5ZVC1|Q5ZVC1_LEGPH Purine/pyrimidine phosphoribosyltransferase OS=Legionella pneumophila subsp. pneumophila (strain Philadelphia 1 / ATCC 33152 / DSM 7513) OX=272624 GN=lpg1519 PE=1 SV=1	1	1	1	1	0	0	0	1	0	0	0	0	1	0	0	0	0	1	0	8.5	8.5	8.5	21.024	189	189	0	6.9543	0	0	0	8.5	0	0	0	0	0	0	0	11	0	0	0	0	0
Q5ZVD0	Q5ZVD0	1	1	1	tr|Q5ZVD0|Q5ZVD0_LEGPH D-alanine-aminotransferase OS=Legionella pneumophila subsp. pneumophila (strain Philadelphia 1 / ATCC 33152 / DSM 7513) OX=272624 GN=lpg1510 PE=3 SV=1	1	1	1	1	0	0	0	1	0	0	0	0	1	0	0	0	0	1	0	3.6	3.6	3.6	31.491	278	278	0	75.696	0	0	0	3.6	0	3481700	0	0	0	3481700	0	15	232120	0	0	0	232120
Q5ZVD7	Q5ZVD7	1	1	1	tr|Q5ZVD7|Q5ZVD7_LEGPH Acetyltransferase component of pyruvate dehydrogenase complex OS=Legionella pneumophila subsp. pneumophila (strain Philadelphia 1 / ATCC 33152 / DSM 7513) OX=272624 GN=aceF PE=3 SV=1	1	1	1	1	0	0	0	1	0	0	0	0	1	0	0	0	0	1	0	2.4	2.4	2.4	59.974	550	550	0	9.9543	0	0	0	2.4	0	0	0	0	0	0	0	32	0	0	0	0	0
Q5ZVD8	Q5ZVD8	10	10	10	tr|Q5ZVD8|Q5ZVD8_LEGPH Dihydrolipoyl dehydrogenase OS=Legionella pneumophila subsp. pneumophila (strain Philadelphia 1 / ATCC 33152 / DSM 7513) OX=272624 GN=lpdA PE=3 SV=1	1	10	10	10	7	9	0	7	6	7	9	0	7	6	7	9	0	7	6	20.9	20.9	20.9	51.39	479	479	0	322.61	18.6	18.8	0	18.4	16.7	281950000	62582000	77488000	0	116770000	25118000	18	15664000	3476800	4304900	0	6487000
Q5ZVE1	Q5ZVE1	1	1	1	tr|Q5ZVE1|Q5ZVE1_LEGPH Uncharacterized protein OS=Legionella pneumophila subsp. pneumophila (strain Philadelphia 1 / ATCC 33152 / DSM 7513) OX=272624 GN=lpg1499 PE=4 SV=1	1	1	1	1	0	0	0	1	0	0	0	0	1	0	0	0	0	1	0	5.6	5.6	5.6	20.927	180	180	0.0099256	6.0616	0	0	0	5.6	0	2046300	0	0	0	2046300	0	6	341040	0	0	0	341040
Q5ZVE4	Q5ZVE4	2	2	2	tr|Q5ZVE4|Q5ZVE4_LEGPH Uncharacterized protein OS=Legionella pneumophila subsp. pneumophila (strain Philadelphia 1 / ATCC 33152 / DSM 7513) OX=272624 GN=lpg1496 PE=1 SV=1	1	2	2	2	0	0	0	2	0	0	0	0	2	0	0	0	0	2	0	3.3	3.3	3.3	66.684	598	598	0	28.448	0	0	0	3.3	0	2734900	0	0	0	2734900	0	29	94306	0	0	0	94306
Q5ZVE9	Q5ZVE9	2	2	2	tr|Q5ZVE9|Q5ZVE9_LEGPH Uncharacterized protein OS=Legionella pneumophila subsp. pneumophila (strain Philadelphia 1 / ATCC 33152 / DSM 7513) OX=272624 GN=lpg1491 PE=4 SV=1	1	2	2	2	0	2	0	1	0	0	2	0	1	0	0	2	0	1	0	12.1	12.1	12.1	47.191	413	413	0	16.079	0	12.1	0	6.8	0	5863600	0	3022400	0	2841200	0	25	234540	0	120900	0	113650
Q5ZVG4	Q5ZVG4	2	2	2	tr|Q5ZVG4|Q5ZVG4_LEGPH CxxC_CXXC_SSSS domain-containing protein OS=Legionella pneumophila subsp. pneumophila (strain Philadelphia 1 / ATCC 33152 / DSM 7513) OX=272624 GN=lpg1476 PE=4 SV=1	1	2	2	2	1	2	0	1	0	1	2	0	1	0	1	2	0	1	0	33.7	33.7	33.7	11.366	104	104	0	31.064	24	33.7	0	24	0	44651000	6945300	21159000	0	16546000	0	7	6378700	992180	3022800	0	2363800
Q5ZVH7	Q5ZVH7	1	1	1	sp|Q5ZVH7|SECA_LEGPH Protein translocase subunit SecA OS=Legionella pneumophila subsp. pneumophila (strain Philadelphia 1 / ATCC 33152 / DSM 7513) OX=272624 GN=secA PE=3 SV=2	1	1	1	1	0	0	0	1	0	0	0	0	1	0	0	0	0	1	0	1.9	1.9	1.9	101.98	896	896	0.01	6.0845	0	0	0	1.9	0	1172300	0	0	0	1172300	0	48	24424	0	0	0	24424
Q5ZVI9	Q5ZVI9	4	4	4	tr|Q5ZVI9|Q5ZVI9_LEGPH Uncharacterized protein OS=Legionella pneumophila subsp. pneumophila (strain Philadelphia 1 / ATCC 33152 / DSM 7513) OX=272624 GN=lpg1451 PE=4 SV=1	1	4	4	4	0	1	0	0	3	0	1	0	0	3	0	1	0	0	3	48.5	48.5	48.5	11.532	103	103	0	37.141	0	13.6	0	0	35	5739800	0	0	0	0	5739800	3	1913300	0	0	0	0
Q5ZVK2	Q5ZVK2	2	2	2	tr|Q5ZVK2|Q5ZVK2_LEGPH Transcriptional regulatory protein CpxR OS=Legionella pneumophila subsp. pneumophila (strain Philadelphia 1 / ATCC 33152 / DSM 7513) OX=272624 GN=cpxR PE=4 SV=1	1	2	2	2	0	0	0	2	0	0	0	0	2	0	0	0	0	2	0	10.6	10.6	10.6	25.46	226	226	0	11.959	0	0	0	10.6	0	1106100	0	0	0	1106100	0	12	92175	0	0	0	92175
Q5ZVK9	Q5ZVK9	2	2	2	tr|Q5ZVK9|Q5ZVK9_LEGPH Uncharacterized protein OS=Legionella pneumophila subsp. pneumophila (strain Philadelphia 1 / ATCC 33152 / DSM 7513) OX=272624 GN=lpg1431 PE=4 SV=1	1	2	2	2	0	1	0	1	0	0	1	0	1	0	0	1	0	1	0	18.9	18.9	18.9	14.42	132	132	0	13.093	0	6.8	0	12.1	0	3153000	0	1698600	0	1454400	0	9	350330	0	188730	0	161600
Q5ZVL9	Q5ZVL9	15	15	15	tr|Q5ZVL9|Q5ZVL9_LEGPH 30S ribosomal protein S1 OS=Legionella pneumophila subsp. pneumophila (strain Philadelphia 1 / ATCC 33152 / DSM 7513) OX=272624 GN=rpsA PE=3 SV=1	1	15	15	15	0	1	11	6	6	0	1	11	6	6	0	1	11	6	6	36.4	36.4	36.4	64.127	579	579	0	271.42	0	2.6	27.8	12.4	13.3	119500000	0	1574400	73357000	34947000	9619600	30	3983300	0	52480	2445200	1164900
Q5ZVM4	Q5ZVM4	2	2	2	tr|Q5ZVM4|Q5ZVM4_LEGPH Purine nucleoside phosphorylase II OS=Legionella pneumophila subsp. pneumophila (strain Philadelphia 1 / ATCC 33152 / DSM 7513) OX=272624 GN=lpg1416 PE=4 SV=1	1	2	2	2	0	0	0	2	0	0	0	0	2	0	0	0	0	2	0	9.2	9.2	9.2	32.124	293	293	0	13.279	0	0	0	9.2	0	4644600	0	0	0	4644600	0	13	357270	0	0	0	357270
Q5ZVM5	Q5ZVM5	3	3	3	tr|Q5ZVM5|Q5ZVM5_LEGPH Citrate synthase OS=Legionella pneumophila subsp. pneumophila (strain Philadelphia 1 / ATCC 33152 / DSM 7513) OX=272624 GN=gltA PE=3 SV=1	1	3	3	3	0	2	0	3	0	0	2	0	3	0	0	2	0	3	0	6.4	6.4	6.4	47.49	423	423	0	39.787	0	6.1	0	6.4	0	10949000	0	1728000	0	9221300	0	15	729960	0	115200	0	614760
Q5ZVN1	Q5ZVN1	1	1	1	tr|Q5ZVN1|Q5ZVN1_LEGPH DNA_pol_B_exo2 domain-containing protein OS=Legionella pneumophila subsp. pneumophila (strain Philadelphia 1 / ATCC 33152 / DSM 7513) OX=272624 GN=lpg1409 PE=4 SV=1	1	1	1	1	0	0	0	1	0	0	0	0	1	0	0	0	0	1	0	4.3	4.3	4.3	29.567	256	256	0	7.4004	0	0	0	4.3	0	1483100	0	0	0	1483100	0	17	87239	0	0	0	87239
Q5ZVP4	Q5ZVP4	5	5	5	tr|Q5ZVP4|Q5ZVP4_LEGPH Acyl carrier protein OS=Legionella pneumophila subsp. pneumophila (strain Philadelphia 1 / ATCC 33152 / DSM 7513) OX=272624 GN=acpP PE=3 SV=1	1	5	5	5	2	2	0	4	4	2	2	0	4	4	2	2	0	4	4	42.7	42.7	42.7	9.3032	82	82	0	323.31	18.3	18.3	0	18.3	42.7	418510000	14891000	5398800	0	352850000	45368000	3	139500000	4963800	1799600	0	117620000
Q5ZVP5	Q5ZVP5	1	1	1	tr|Q5ZVP5|Q5ZVP5_LEGPH 3-oxoacyl-(Acyl carrier protein) reductase OS=Legionella pneumophila subsp. pneumophila (strain Philadelphia 1 / ATCC 33152 / DSM 7513) OX=272624 GN=fabG PE=4 SV=1	1	1	1	1	0	0	0	1	0	0	0	0	1	0	0	0	0	1	0	3.6	3.6	3.6	26.509	248	248	0.002584	6.3376	0	0	0	3.6	0	2191500	0	0	0	2191500	0	12	182620	0	0	0	182620
Q5ZVP7	Q5ZVP7	2	2	2	tr|Q5ZVP7|Q5ZVP7_LEGPH 3-oxoacyl-[acyl-carrier-protein] synthase 3 OS=Legionella pneumophila subsp. pneumophila (strain Philadelphia 1 / ATCC 33152 / DSM 7513) OX=272624 GN=fabH PE=3 SV=1	1	2	2	2	0	0	0	2	0	0	0	0	2	0	0	0	0	2	0	8.5	8.5	8.5	34.299	317	317	0	17.329	0	0	0	8.5	0	610180	0	0	0	610180	0	14	43585	0	0	0	43585
Q5ZVP9	Q5ZVP9	3	3	3	sp|Q5ZVP9|RL32_LEGPH 50S ribosomal protein L32 OS=Legionella pneumophila subsp. pneumophila (strain Philadelphia 1 / ATCC 33152 / DSM 7513) OX=272624 GN=rpmF PE=3 SV=1	1	3	3	3	1	0	3	0	0	1	0	3	0	0	1	0	3	0	0	54	54	54	7.3411	63	63	0	21.138	34.9	0	54	0	0	24230000	1214200	0	23015000	0	0	4	6057400	303560	0	5753800	0
Q5ZVQ2	Q5ZVQ2	3	3	3	sp|Q5ZVQ2|ERPA_LEGPH Iron-sulfur cluster insertion protein ErpA OS=Legionella pneumophila subsp. pneumophila (strain Philadelphia 1 / ATCC 33152 / DSM 7513) OX=272624 GN=erpA PE=3 SV=1	1	3	3	3	0	0	0	3	1	0	0	0	3	1	0	0	0	3	1	23.8	23.8	23.8	14.145	130	130	0	123.43	0	0	0	23.8	12.3	15718000	0	0	0	14110000	1608100	5	3143600	0	0	0	2821900
Q5ZVQ4	Q5ZVQ4	1	1	1	tr|Q5ZVQ4|Q5ZVQ4_LEGPH Enhanced entry protein EnhA OS=Legionella pneumophila subsp. pneumophila (strain Philadelphia 1 / ATCC 33152 / DSM 7513) OX=272624 GN=lpg1386 PE=4 SV=1	1	1	1	1	0	1	0	0	0	0	1	0	0	0	0	1	0	0	0	13.4	13.4	13.4	17.359	157	157	0	6.5734	0	13.4	0	0	0	4774500	0	4774500	0	0	0	7	682070	0	682070	0	0
Q5ZVQ5	Q5ZVQ5	7	7	7	tr|Q5ZVQ5|Q5ZVQ5_LEGPH Uncharacterized protein OS=Legionella pneumophila subsp. pneumophila (strain Philadelphia 1 / ATCC 33152 / DSM 7513) OX=272624 GN=lpg1385 PE=4 SV=1	1	7	7	7	2	7	0	6	0	2	7	0	6	0	2	7	0	6	0	40.8	40.8	40.8	14.04	125	125	0	284.32	16.8	40.8	0	40.8	0	115770000	458290	71925000	0	43385000	0	6	19295000	76382	11988000	0	7230800
Q5ZVQ8	Q5ZVQ8	5	5	5	tr|Q5ZVQ8|Q5ZVQ8_LEGPH Dehydrogenase, short chain (Dhs-6C) OS=Legionella pneumophila subsp. pneumophila (strain Philadelphia 1 / ATCC 33152 / DSM 7513) OX=272624 GN=lpg1382 PE=4 SV=1	1	5	5	5	0	0	0	5	0	0	0	0	5	0	0	0	0	5	0	23.4	23.4	23.4	29.652	269	269	0	76.588	0	0	0	23.4	0	12362000	0	0	0	12362000	0	20	618110	0	0	0	618110
Q5ZVR0	Q5ZVR0	3	3	3	sp|Q5ZVR0|HUTH_LEGPH Histidine ammonia-lyase OS=Legionella pneumophila subsp. pneumophila (strain Philadelphia 1 / ATCC 33152 / DSM 7513) OX=272624 GN=hutH PE=3 SV=2	1	3	3	3	0	0	0	3	0	0	0	0	3	0	0	0	0	3	0	6.9	6.9	6.9	54.719	506	506	0	20.642	0	0	0	6.9	0	5338200	0	0	0	5338200	0	23	232100	0	0	0	232100
Q5ZVR1	Q5ZVR1	1	1	1	tr|Q5ZVR1|Q5ZVR1_LEGPH Urocanate hydratase OS=Legionella pneumophila subsp. pneumophila (strain Philadelphia 1 / ATCC 33152 / DSM 7513) OX=272624 GN=hutU PE=3 SV=1	1	1	1	1	1	0	0	0	0	1	0	0	0	0	1	0	0	0	0	2.3	2.3	2.3	61.13	555	555	0.0099751	6.0798	2.3	0	0	0	0	0	0	0	0	0	0	25	0	0	0	0	0
Q5ZVS0	Q5ZVS0	1	1	1	tr|Q5ZVS0|Q5ZVS0_LEGPH HTH_8 domain-containing protein OS=Legionella pneumophila subsp. pneumophila (strain Philadelphia 1 / ATCC 33152 / DSM 7513) OX=272624 GN=fis PE=3 SV=1	1	1	1	1	0	0	1	0	0	0	0	1	0	0	0	0	1	0	0	15.3	15.3	15.3	11.315	98	98	0.0026042	6.3842	0	0	15.3	0	0	10290000	0	0	10290000	0	0	4	2572500	0	0	2572500	0
Q5ZVS1	Q5ZVS1	4	4	4	sp|Q5ZVS1|HTPG_LEGPH Chaperone protein HtpG OS=Legionella pneumophila subsp. pneumophila (strain Philadelphia 1 / ATCC 33152 / DSM 7513) OX=272624 GN=htpG PE=3 SV=1	1	4	4	4	0	0	0	4	0	0	0	0	4	0	0	0	0	4	0	7.9	7.9	7.9	71.051	623	623	0	127.28	0	0	0	7.9	0	13842000	0	0	0	13842000	0	34	407110	0	0	0	407110
Q5ZVS2	Q5ZVS2	3	3	3	tr|Q5ZVS2|Q5ZVS2_LEGPH Uncharacterized protein OS=Legionella pneumophila subsp. pneumophila (strain Philadelphia 1 / ATCC 33152 / DSM 7513) OX=272624 GN=lpg1368 PE=1 SV=1	1	3	3	3	0	0	0	1	2	0	0	0	1	2	0	0	0	1	2	9	9	9	59.663	525	525	0	20.435	0	0	0	2.3	6.7	1956000	0	0	0	1956000	0	31	63098	0	0	0	63098
Q5ZVS5	Q5ZVS5	1	1	1	tr|Q5ZVS5|Q5ZVS5_LEGPH DUF4124 domain-containing protein OS=Legionella pneumophila subsp. pneumophila (strain Philadelphia 1 / ATCC 33152 / DSM 7513) OX=272624 GN=lpg1365 PE=4 SV=1	1	1	1	1	1	1	0	0	0	1	1	0	0	0	1	1	0	0	0	13.4	13.4	13.4	20.676	186	186	0	8.335	13.4	13.4	0	0	0	8363300	5190900	3172400	0	0	0	6	1393900	865150	528730	0	0
Q5ZVS6	Q5ZVS6	7	7	7	tr|Q5ZVS6|Q5ZVS6_LEGPH Glutamine synthetase, type I OS=Legionella pneumophila subsp. pneumophila (strain Philadelphia 1 / ATCC 33152 / DSM 7513) OX=272624 GN=glnA PE=3 SV=1	1	7	7	7	3	2	1	5	1	3	2	1	5	1	3	2	1	5	1	22.8	22.8	22.8	52.801	469	469	0	169.15	5.8	3.2	6.2	14.1	2.8	124400000	4257600	16806000	5898700	94687000	2752200	21	5923900	202740	800270	280890	4508900
Q5ZVT4	Q5ZVT4	7	5	5	tr|Q5ZVT4|Q5ZVT4_LEGPH TPR repeat protein OS=Legionella pneumophila subsp. pneumophila (strain Philadelphia 1 / ATCC 33152 / DSM 7513) OX=272624 GN=lpg1356 PE=4 SV=1	1	7	5	5	1	4	0	5	2	0	3	0	4	0	0	3	0	4	0	18.4	16.2	16.2	41.705	376	376	0	68.887	1.9	10.6	0	15.4	2.1	44461000	0	19531000	0	24930000	0	19	2340000	0	1027900	0	1312100
Q5ZVT8	Q5ZVT8	6	6	6	tr|Q5ZVT8|Q5ZVT8_LEGPH 3-hydroxyacyl CoA dehydrogenase oxidoreductase protein OS=Legionella pneumophila subsp. pneumophila (strain Philadelphia 1 / ATCC 33152 / DSM 7513) OX=272624 GN=fadB PE=4 SV=1	1	6	6	6	0	0	0	6	0	0	0	0	6	0	0	0	0	6	0	9.3	9.3	9.3	87.737	789	789	0	93.758	0	0	0	9.3	0	22313000	0	0	0	22313000	0	39	572120	0	0	0	572120
Q5ZVT9	Q5ZVT9	1	1	1	tr|Q5ZVT9|Q5ZVT9_LEGPH Piperidine-6-carboxylate dehydrogenase OS=Legionella pneumophila subsp. pneumophila (strain Philadelphia 1 / ATCC 33152 / DSM 7513) OX=272624 GN=lpg1351 PE=4 SV=1	1	1	1	1	0	0	0	1	0	0	0	0	1	0	0	0	0	1	0	1.4	1.4	1.4	55.268	506	506	0	6.6561	0	0	0	1.4	0	1284900	0	0	0	1284900	0	18	71381	0	0	0	71381
Q5ZVV0	Q5ZVV0	10	10	10	tr|Q5ZVV0|Q5ZVV0_LEGPH Flagellin OS=Legionella pneumophila subsp. pneumophila (strain Philadelphia 1 / ATCC 33152 / DSM 7513) OX=272624 GN=fliC PE=1 SV=1	1	10	10	10	2	5	0	9	3	2	5	0	9	3	2	5	0	9	3	24.8	24.8	24.8	47.844	475	475	0	323.31	5.5	12	0	20.8	9.1	45234000	487500	10668000	0	29760000	4319000	18	2513000	27083	592670	0	1653300
Q5ZVV1	Q5ZVV1	4	4	4	tr|Q5ZVV1|Q5ZVV1_LEGPH Uncharacterized protein OS=Legionella pneumophila subsp. pneumophila (strain Philadelphia 1 / ATCC 33152 / DSM 7513) OX=272624 GN=lpg1339 PE=4 SV=1	1	4	4	4	2	2	0	4	2	2	2	0	4	2	2	2	0	4	2	49.5	49.5	49.5	10.287	93	93	0	106.4	22.6	25.8	0	49.5	22.6	114860000	24175000	25667000	0	62529000	2486400	6	19143000	4029100	4277800	0	10421000
Q5ZVX9	Q5ZVX9	2	2	2	tr|Q5ZVX9|Q5ZVX9_LEGPH Uncharacterized protein OS=Legionella pneumophila subsp. pneumophila (strain Philadelphia 1 / ATCC 33152 / DSM 7513) OX=272624 GN=lpg1309 PE=4 SV=1	1	2	2	2	0	1	0	2	0	0	1	0	2	0	0	1	0	2	0	15.4	15.4	15.4	11.861	104	104	0	183.65	0	13.5	0	15.4	0	54340000	0	660880	0	53679000	0	5	10868000	0	132180	0	10736000
Q5ZVZ9	Q5ZVZ9	2	2	2	tr|Q5ZVZ9|Q5ZVZ9_LEGPH Uncharacterized protein OS=Legionella pneumophila subsp. pneumophila (strain Philadelphia 1 / ATCC 33152 / DSM 7513) OX=272624 GN=lpg1289 PE=4 SV=1	1	2	2	2	2	1	0	1	0	2	1	0	1	0	2	1	0	1	0	27.4	27.4	27.4	11.649	106	106	0	323.31	27.4	18.9	0	18.9	0	30229000	7016700	11946000	0	11267000	0	7	4318400	1002400	1706500	0	1609500
Q5ZW02	Q5ZW02	1	1	1	sp|Q5ZW02|Y1286_LEGPH Probable transcriptional regulatory protein lpg1286 OS=Legionella pneumophila subsp. pneumophila (strain Philadelphia 1 / ATCC 33152 / DSM 7513) OX=272624 GN=lpg1286 PE=3 SV=1	1	1	1	1	0	0	1	0	0	0	0	1	0	0	0	0	1	0	0	8.9	8.9	8.9	26.853	247	247	0	7.705	0	0	8.9	0	0	3829400	0	0	3829400	0	0	8	478680	0	0	478680	0
Q5ZW34	Q5ZW34	1	1	1	tr|Q5ZW34|Q5ZW34_LEGPH LvhB5 OS=Legionella pneumophila subsp. pneumophila (strain Philadelphia 1 / ATCC 33152 / DSM 7513) OX=272624 GN=virB5 PE=4 SV=1	1	1	1	1	1	1	0	1	0	1	1	0	1	0	1	1	0	1	0	3.4	3.4	3.4	26.456	236	236	0	27.381	3.4	3.4	0	3.4	0	1430400000	228370000	613530000	0	588470000	0	11	130030000	20761000	55775000	0	53498000
Q5ZW64	Q5ZW64	1	1	1	sp|Q5ZW64|FLGI_LEGPH Flagellar P-ring protein OS=Legionella pneumophila subsp. pneumophila (strain Philadelphia 1 / ATCC 33152 / DSM 7513) OX=272624 GN=flgI PE=3 SV=2	1	1	1	1	0	0	0	0	1	0	0	0	0	1	0	0	0	0	1	2.2	2.2	2.2	38.432	367	367	1	-2	0	0	0	0	2.2	0	0	0	0	0	0	13	0	0	0	0	0
Q5ZW68	Q5ZW68	1	1	1	tr|Q5ZW68|Q5ZW68_LEGPH Flagellar hook protein FlgE OS=Legionella pneumophila subsp. pneumophila (strain Philadelphia 1 / ATCC 33152 / DSM 7513) OX=272624 GN=flgE PE=3 SV=1	1	1	1	1	1	1	0	1	0	1	1	0	1	0	1	1	0	1	0	2.1	2.1	2.1	45.577	437	437	0	75.081	2.1	2.1	0	2.1	0	14380000	2826600	5875500	0	5677700	0	10	1438000	282660	587550	0	567770
Q5ZW78	Q5ZW78	5	5	5	tr|Q5ZW78|Q5ZW78_LEGPH Uncharacterized protein OS=Legionella pneumophila subsp. pneumophila (strain Philadelphia 1 / ATCC 33152 / DSM 7513) OX=272624 GN=lpg1209 PE=4 SV=1	1	5	5	5	0	0	0	5	0	0	0	0	5	0	0	0	0	5	0	21.8	21.8	21.8	29.731	262	262	0	48.744	0	0	0	21.8	0	13021000	0	0	0	13021000	0	11	1183700	0	0	0	1183700
Q5ZW82	Q5ZW82	8	8	8	tr|Q5ZW82|Q5ZW82_LEGPH Cold shock domain family protein CspA OS=Legionella pneumophila subsp. pneumophila (strain Philadelphia 1 / ATCC 33152 / DSM 7513) OX=272624 GN=lpg1205 PE=4 SV=1	1	8	8	8	5	7	2	7	5	5	7	2	7	5	5	7	2	7	5	74.7	74.7	74.7	9.0471	79	79	0	323.31	74.7	74.7	40.5	74.7	63.3	743090000	49647000	266500000	47444000	366010000	13486000	5	148620000	9929300	53301000	9488800	73201000
Q5ZW83	Q5ZW83	4	4	4	sp|Q5ZW83|PYRE_LEGPH Orotate phosphoribosyltransferase OS=Legionella pneumophila subsp. pneumophila (strain Philadelphia 1 / ATCC 33152 / DSM 7513) OX=272624 GN=pyrE PE=3 SV=1	1	4	4	4	0	0	0	4	0	0	0	0	4	0	0	0	0	4	0	22.4	22.4	22.4	23.492	210	210	0	32.943	0	0	0	22.4	0	23684000	0	0	0	23684000	0	16	1480200	0	0	0	1480200
Q5ZWB8	Q5ZWB8	1	1	1	sp|Q5ZWB8|Y1167_LEGPH UPF0234 protein lpg1167 OS=Legionella pneumophila subsp. pneumophila (strain Philadelphia 1 / ATCC 33152 / DSM 7513) OX=272624 GN=lpg1167 PE=3 SV=2	1	1	1	1	0	1	0	0	0	0	1	0	0	0	0	1	0	0	0	4.3	4.3	4.3	18.517	161	161	0.0076923	6.2595	0	4.3	0	0	0	2176400	0	2176400	0	0	0	13	167410	0	167410	0	0
Q5ZWC7	Q5ZWC7	1	1	1	tr|Q5ZWC7|Q5ZWC7_LEGPH Uncharacterized protein OS=Legionella pneumophila subsp. pneumophila (strain Philadelphia 1 / ATCC 33152 / DSM 7513) OX=272624 GN=lpg1158 PE=4 SV=1	1	1	1	1	0	1	0	1	0	0	1	0	1	0	0	1	0	1	0	3.5	3.5	3.5	29.519	256	256	0	13.556	0	3.5	0	3.5	0	974160	0	974160	0	0	0	19	51272	0	51272	0	0
Q5ZWD0	Q5ZWD0	2	2	2	tr|Q5ZWD0|Q5ZWD0_LEGPH Pyruvate decarboxylase OS=Legionella pneumophila subsp. pneumophila (strain Philadelphia 1 / ATCC 33152 / DSM 7513) OX=272624 GN=lpg1155 PE=3 SV=1	1	2	2	2	0	1	0	2	0	0	1	0	2	0	0	1	0	2	0	6.1	6.1	6.1	61.871	559	559	0	22.848	0	3.8	0	6.1	0	3356500	0	752500	0	2604000	0	22	152570	0	34205	0	118360
Q5ZWF8	Q5ZWF8	3	3	3	tr|Q5ZWF8|Q5ZWF8_LEGPH Acyl CoA synthetase, long chain fatty acid:CoA ligase OS=Legionella pneumophila subsp. pneumophila (strain Philadelphia 1 / ATCC 33152 / DSM 7513) OX=272624 GN=lpg1127 PE=4 SV=1	1	3	3	3	0	0	0	3	0	0	0	0	3	0	0	0	0	3	0	6.6	6.6	6.6	56.094	502	502	0	20.553	0	0	0	6.6	0	3303300	0	0	0	3303300	0	24	137640	0	0	0	137640
Q5ZWG0	Q5ZWG0	1	1	1	tr|Q5ZWG0|Q5ZWG0_LEGPH Cystine/glutamine-binding periplasmic protein OS=Legionella pneumophila subsp. pneumophila (strain Philadelphia 1 / ATCC 33152 / DSM 7513) OX=272624 GN=lpg1125 PE=4 SV=1	1	1	1	1	0	0	0	1	0	0	0	0	1	0	0	0	0	1	0	5.6	5.6	5.6	28.227	252	252	0	9.8672	0	0	0	5.6	0	2152400	0	0	0	2152400	0	13	165570	0	0	0	165570
Q5ZWG9	Q5ZWG9	2	2	2	tr|Q5ZWG9|Q5ZWG9_LEGPH Chitinase OS=Legionella pneumophila subsp. pneumophila (strain Philadelphia 1 / ATCC 33152 / DSM 7513) OX=272624 GN=lpg1116 PE=4 SV=1	1	2	2	2	1	2	0	2	0	1	2	0	2	0	1	2	0	2	0	3.3	3.3	3.3	83.097	783	783	0	126.88	1.3	3.3	0	3.3	0	215490000	43917000	71908000	0	99663000	0	10	21549000	4391700	7190800	0	9966300
Q5ZWH2	Q5ZWH2	3	3	3	tr|Q5ZWH2|Q5ZWH2_LEGPH Uncharacterized protein OS=Legionella pneumophila subsp. pneumophila (strain Philadelphia 1 / ATCC 33152 / DSM 7513) OX=272624 GN=lpg1113 PE=4 SV=1	1	3	3	3	0	1	0	3	0	0	1	0	3	0	0	1	0	3	0	13.4	13.4	13.4	28.091	246	246	0	45.963	0	4.1	0	13.4	0	5645300	0	0	0	5645300	0	15	376350	0	0	0	376350
Q5ZWH3	Q5ZWH3	1	1	1	tr|Q5ZWH3|Q5ZWH3_LEGPH Uncharacterized protein OS=Legionella pneumophila subsp. pneumophila (strain Philadelphia 1 / ATCC 33152 / DSM 7513) OX=272624 GN=lpg1112 PE=4 SV=1	1	1	1	1	0	0	0	1	0	0	0	0	1	0	0	0	0	1	0	11	11	11	14.447	127	127	0	9.934	0	0	0	11	0	1877800	0	0	0	1877800	0	8	234730	0	0	0	234730
Q5ZWI0	Q5ZWI0	8	8	8	tr|Q5ZWI0|Q5ZWI0_LEGPH Peptide-methionine (R)-S-oxide reductase OS=Legionella pneumophila subsp. pneumophila (strain Philadelphia 1 / ATCC 33152 / DSM 7513) OX=272624 GN=lpg1105 PE=3 SV=1	1	8	8	8	0	1	0	3	7	0	1	0	3	7	0	1	0	3	7	58.7	58.7	58.7	19.312	167	167	0	133.57	0	9.6	0	20.4	53.3	79469000	0	890670	0	11714000	66864000	10	7946900	0	89067	0	1171400
Q5ZWI3	Q5ZWI3	4	4	4	tr|Q5ZWI3|Q5ZWI3_LEGPH Uncharacterized protein OS=Legionella pneumophila subsp. pneumophila (strain Philadelphia 1 / ATCC 33152 / DSM 7513) OX=272624 GN=lpg1102 PE=4 SV=1	1	4	4	4	1	2	0	3	0	1	2	0	3	0	1	2	0	3	0	17.8	17.8	17.8	33.424	287	287	0	39.24	5.6	9.8	0	12.2	0	16363000	540650	2614900	0	13207000	0	18	909050	30036	145270	0	733740
Q5ZWJ0	Q5ZWJ0	1	1	1	tr|Q5ZWJ0|Q5ZWJ0_LEGPH Chemiosmotic efflux system B protein B OS=Legionella pneumophila subsp. pneumophila (strain Philadelphia 1 / ATCC 33152 / DSM 7513) OX=272624 GN=lpg1095 PE=3 SV=1	1	1	1	1	0	0	0	1	0	0	0	0	1	0	0	0	0	1	0	4	4	4	42.759	378	378	0	6.4639	0	0	0	4	0	652440	0	0	0	652440	0	22	29657	0	0	0	29657
Q5ZWM5	Q5ZWM5	8	8	8	tr|Q5ZWM5|Q5ZWM5_LEGPH Cold shock domain family protein OS=Legionella pneumophila subsp. pneumophila (strain Philadelphia 1 / ATCC 33152 / DSM 7513) OX=272624 GN=lpg1060 PE=4 SV=1	1	8	8	8	0	7	1	8	2	0	7	1	8	2	0	7	1	8	2	64.4	64.4	64.4	9.8983	87	87	0	323.31	0	47.1	12.6	64.4	28.7	364610000	0	128310000	5738500	226590000	3975900	5	72921000	0	25661000	1147700	45317000
Q5ZWN0	Q5ZWN0	5	5	5	tr|Q5ZWN0|Q5ZWN0_LEGPH Uncharacterized protein OS=Legionella pneumophila subsp. pneumophila (strain Philadelphia 1 / ATCC 33152 / DSM 7513) OX=272624 GN=lpg1055 PE=4 SV=1	1	5	5	5	0	5	0	4	0	0	5	0	4	0	0	5	0	4	0	37.7	37.7	37.7	17.097	146	146	0	164.7	0	37.7	0	32.9	0	283490000	0	159910000	0	123580000	0	7	40499000	0	22845000	0	17654000
Q5ZWN7	Q5ZWN7	1	1	1	sp|Q5ZWN7|ATPA1_LEGPH ATP synthase subunit alpha 1 OS=Legionella pneumophila subsp. pneumophila (strain Philadelphia 1 / ATCC 33152 / DSM 7513) OX=272624 GN=atpA1 PE=3 SV=1	1	1	1	1	0	0	0	1	0	0	0	0	1	0	0	0	0	1	0	2.2	2.2	2.2	54.85	490	490	1	-2	0	0	0	2.2	0	0	0	0	0	0	0	19	0	0	0	0	0
Q5ZWQ4	Q5ZWQ4	4	4	4	tr|Q5ZWQ4|Q5ZWQ4_LEGPH Uncharacterized protein OS=Legionella pneumophila subsp. pneumophila (strain Philadelphia 1 / ATCC 33152 / DSM 7513) OX=272624 GN=lpg1031 PE=4 SV=1	1	4	4	4	4	4	0	4	2	4	4	0	4	2	4	4	0	4	2	31.6	31.6	31.6	12.598	114	114	0	323.31	31.6	31.6	0	31.6	26.3	438160000	119660000	138860000	0	162400000	17243000	5	87632000	23931000	27772000	0	32481000
Q5ZWW7	Q5ZWW7	3	3	3	tr|Q5ZWW7|Q5ZWW7_LEGPH Uncharacterized protein OS=Legionella pneumophila subsp. pneumophila (strain Philadelphia 1 / ATCC 33152 / DSM 7513) OX=272624 GN=lpg0967 PE=4 SV=1	1	3	3	3	1	0	0	2	1	1	0	0	2	1	1	0	0	2	1	18.8	18.8	18.8	22.445	197	197	0	47.851	6.1	0	0	18.8	6.6	5208400	412250	0	0	4165900	630280	11	473490	37477	0	0	378720
Q5ZWX8	Q5ZWX8	2	2	2	tr|Q5ZWX8|Q5ZWX8_LEGPH Uncharacterized protein OS=Legionella pneumophila subsp. pneumophila (strain Philadelphia 1 / ATCC 33152 / DSM 7513) OX=272624 GN=lpg0956 PE=1 SV=1	1	2	2	2	0	0	1	1	0	0	0	1	1	0	0	0	1	1	0	6.6	6.6	6.6	44.481	392	392	0	13.965	0	0	3.6	3.1	0	2344000	0	0	803490	1540500	0	24	97666	0	0	33479	64187
Q5ZWY3	Q5ZWY3	1	1	1	tr|Q5ZWY3|Q5ZWY3_LEGPH TldD protein OS=Legionella pneumophila subsp. pneumophila (strain Philadelphia 1 / ATCC 33152 / DSM 7513) OX=272624 GN=tldD PE=4 SV=1	1	1	1	1	0	0	0	1	0	0	0	0	1	0	0	0	0	1	0	2.1	2.1	2.1	51.354	480	480	0	10.022	0	0	0	2.1	0	4033800	0	0	0	4033800	0	21	192090	0	0	0	192090
Q5ZWZ3	Q5ZWZ3	8	8	8	tr|Q5ZWZ3|Q5ZWZ3_LEGPH LidA OS=Legionella pneumophila subsp. pneumophila (strain Philadelphia 1 / ATCC 33152 / DSM 7513) OX=272624 GN=lpg0940 PE=1 SV=1	1	8	8	8	2	3	0	7	1	2	3	0	7	1	2	3	0	7	1	13.6	13.6	13.6	83.229	729	729	0	64.546	3.2	5.9	0	12.2	2.2	26049000	0	4920500	0	19434000	1694400	43	605800	0	114430	0	451960
Q5ZWZ6	Q5ZWZ6	2	2	2	sp|Q5ZWZ6|SYI_LEGPH Isoleucine--tRNA ligase OS=Legionella pneumophila subsp. pneumophila (strain Philadelphia 1 / ATCC 33152 / DSM 7513) OX=272624 GN=ileS PE=3 SV=1	1	2	2	2	0	0	0	2	0	0	0	0	2	0	0	0	0	2	0	3	3	3	105.64	931	931	0	16.512	0	0	0	3	0	5193800	0	0	0	5193800	0	39	133170	0	0	0	133170
Q5ZWZ8	Q5ZWZ8	5	5	5	tr|Q5ZWZ8|Q5ZWZ8_LEGPH Universal stress protein OS=Legionella pneumophila subsp. pneumophila (strain Philadelphia 1 / ATCC 33152 / DSM 7513) OX=272624 GN=lpg0935 PE=3 SV=1	1	5	5	5	0	1	0	1	5	0	1	0	1	5	0	1	0	1	5	32.2	32.2	32.2	15.762	143	143	0	32.202	0	5.6	0	5.6	32.2	40394000	0	0	0	5285000	35109000	5	8078700	0	0	0	1057000
Q5ZX01	Q5ZX01	4	4	4	sp|Q5ZX01|AROK_LEGPH Shikimate kinase OS=Legionella pneumophila subsp. pneumophila (strain Philadelphia 1 / ATCC 33152 / DSM 7513) OX=272624 GN=aroK PE=3 SV=1	1	4	4	4	0	0	4	0	0	0	0	4	0	0	0	0	4	0	0	29.1	29.1	29.1	19.828	175	175	0	24.044	0	0	29.1	0	0	12000000	0	0	12000000	0	0	10	1200000	0	0	1200000	0
Q5ZX10	Q5ZX10	1	1	1	tr|Q5ZX10|Q5ZX10_LEGPH Electron transfer flavoprotein, alpha subunit OS=Legionella pneumophila subsp. pneumophila (strain Philadelphia 1 / ATCC 33152 / DSM 7513) OX=272624 GN=etfA-2 PE=4 SV=1	1	1	1	1	0	0	0	1	0	0	0	0	1	0	0	0	0	1	0	5.8	5.8	5.8	33.413	312	312	0	78.192	0	0	0	5.8	0	6165600	0	0	0	6165600	0	14	440400	0	0	0	440400
Q5ZX11	Q5ZX11	3	3	3	tr|Q5ZX11|Q5ZX11_LEGPH Electron transfer flavoprotein, beta subunit OS=Legionella pneumophila subsp. pneumophila (strain Philadelphia 1 / ATCC 33152 / DSM 7513) OX=272624 GN=etfB PE=4 SV=1	1	3	3	3	0	0	3	0	0	0	0	3	0	0	0	0	3	0	0	17.7	17.7	17.7	27.333	249	249	0	18.771	0	0	17.7	0	0	7129400	0	0	7129400	0	0	16	445590	0	0	445590	0
Q5ZX22	Q5ZX22	1	1	1	sp|Q5ZX22|COAX_LEGPH Type III pantothenate kinase OS=Legionella pneumophila subsp. pneumophila (strain Philadelphia 1 / ATCC 33152 / DSM 7513) OX=272624 GN=coaX PE=1 SV=1	1	1	1	1	0	0	0	1	0	0	0	0	1	0	0	0	0	1	0	4.3	4.3	4.3	27.744	256	256	0	9.3477	0	0	0	4.3	0	1042800	0	0	0	1042800	0	14	74486	0	0	0	74486
Q5ZX26	Q5ZX26	1	1	1	tr|Q5ZX26|Q5ZX26_LEGPH Negative regulator of flagellin synthesis OS=Legionella pneumophila subsp. pneumophila (strain Philadelphia 1 / ATCC 33152 / DSM 7513) OX=272624 GN=lpg0907 PE=4 SV=1	1	1	1	1	0	0	0	1	0	0	0	0	1	0	0	0	0	1	0	22.6	22.6	22.6	11.892	106	106	0	13.129	0	0	0	22.6	0	2851200	0	0	0	2851200	0	6	475200	0	0	0	475200
Q5ZX45	Q5ZX45	6	6	6	sp|Q5ZX45|DAPD_LEGPH 2,3,4,5-tetrahydropyridine-2,6-dicarboxylate N-succinyltransferase OS=Legionella pneumophila subsp. pneumophila (strain Philadelphia 1 / ATCC 33152 / DSM 7513) OX=272624 GN=dapD PE=1 SV=1	1	6	6	6	0	0	0	6	3	0	0	0	6	3	0	0	0	6	3	19.2	19.2	19.2	30.078	276	276	0	323.31	0	0	0	19.2	12.3	53176000	0	0	0	46139000	7036700	12	4431300	0	0	0	3844900
Q5ZX62	Q5ZX62	4	4	4	tr|Q5ZX62|Q5ZX62_LEGPH 3-hydroxyisobutyryl Coenzyme A hydrolase OS=Legionella pneumophila subsp. pneumophila (strain Philadelphia 1 / ATCC 33152 / DSM 7513) OX=272624 GN=lpg0870 PE=4 SV=1	1	4	4	4	2	3	0	3	1	2	3	0	3	1	2	3	0	3	1	15.9	15.9	15.9	38.853	352	352	0	77.086	5.7	11.1	0	11.1	4.8	42764000	7167200	11460000	0	22928000	1209100	14	3054600	511940	818560	0	1637700
Q5ZX78	Q5ZX78	2	2	2	tr|Q5ZX78|Q5ZX78_LEGPH Uncharacterized protein OS=Legionella pneumophila subsp. pneumophila (strain Philadelphia 1 / ATCC 33152 / DSM 7513) OX=272624 GN=lpg0854 PE=4 SV=1	1	2	2	2	1	1	0	1	1	1	1	0	1	1	1	1	0	1	1	14	14	14	10.553	93	93	0	26.565	11.8	11.8	0	11.8	14	10451000	879450	3787000	0	5784300	0	5	2090200	175890	757400	0	1156900
Q5ZX86	Q5ZX86	1	1	1	tr|Q5ZX86|Q5ZX86_LEGPH Hypothetical BolA like protein OS=Legionella pneumophila subsp. pneumophila (strain Philadelphia 1 / ATCC 33152 / DSM 7513) OX=272624 GN=yrbA PE=3 SV=1	1	1	1	1	0	0	0	1	0	0	0	0	1	0	0	0	0	1	0	12.3	12.3	12.3	9.5737	81	81	0	91.837	0	0	0	12.3	0	4431400	0	0	0	4431400	0	6	738570	0	0	0	738570
Q5ZX88	Q5ZX88	6	6	6	tr|Q5ZX88|Q5ZX88_LEGPH Signal peptide protein, toluene tolerance protein Ttg2D OS=Legionella pneumophila subsp. pneumophila (strain Philadelphia 1 / ATCC 33152 / DSM 7513) OX=272624 GN=lpg0844 PE=4 SV=1	1	6	6	6	0	5	0	5	0	0	5	0	5	0	0	5	0	5	0	32.7	32.7	32.7	22.689	202	202	0	323.31	0	32.7	0	25.2	0	122520000	0	80863000	0	41661000	0	9	13614000	0	8984700	0	4629000
Q5ZXB6	Q5ZXB6	9	9	9	tr|Q5ZXB6|Q5ZXB6_LEGPH Isocitrate dehydrogenase [NADP] OS=Legionella pneumophila subsp. pneumophila (strain Philadelphia 1 / ATCC 33152 / DSM 7513) OX=272624 GN=icd PE=1 SV=1	1	9	9	9	3	3	0	9	0	3	3	0	9	0	3	3	0	9	0	19.7	19.7	19.7	46.417	422	422	0	94.167	6.4	6.4	0	19.7	0	61497000	1270200	2294100	0	57932000	0	23	2673800	55224	99744	0	2518800
Q5ZXC1	Q5ZXC1	2	2	2	tr|Q5ZXC1|Q5ZXC1_LEGPH Cell shape-determining protein MreB OS=Legionella pneumophila subsp. pneumophila (strain Philadelphia 1 / ATCC 33152 / DSM 7513) OX=272624 GN=mreB PE=3 SV=1	1	2	2	2	0	0	0	2	0	0	0	0	2	0	0	0	0	2	0	7.8	7.8	7.8	37.241	347	347	0	17.865	0	0	0	7.8	0	3289000	0	0	0	3289000	0	20	164450	0	0	0	164450
Q5ZXC2	Q5ZXC2	4	4	4	tr|Q5ZXC2|Q5ZXC2_LEGPH Uncharacterized protein OS=Legionella pneumophila subsp. pneumophila (strain Philadelphia 1 / ATCC 33152 / DSM 7513) OX=272624 GN=lpg0810 PE=4 SV=1	1	4	4	4	0	0	4	0	0	0	0	4	0	0	0	0	4	0	0	36.2	36.2	36.2	11.774	105	105	0	75.959	0	0	36.2	0	0	59934000	0	0	59934000	0	0	5	11987000	0	0	11987000	0
Q5ZXC3	Q5ZXC3	5	5	5	tr|Q5ZXC3|Q5ZXC3_LEGPH Succinyl-diaminopimelate desuccinylase OS=Legionella pneumophila subsp. pneumophila (strain Philadelphia 1 / ATCC 33152 / DSM 7513) OX=272624 GN=dapE PE=1 SV=1	1	5	5	5	0	0	0	5	0	0	0	0	5	0	0	0	0	5	0	12.5	12.5	12.5	52.496	471	471	0	156.47	0	0	0	12.5	0	26600000	0	0	0	26600000	0	22	1209100	0	0	0	1209100
Q5ZXC7	Q5ZXC7	4	4	4	tr|Q5ZXC7|Q5ZXC7_LEGPH Phosphoenolpyruvate synthase OS=Legionella pneumophila subsp. pneumophila (strain Philadelphia 1 / ATCC 33152 / DSM 7513) OX=272624 GN=lpg0805 PE=3 SV=1	1	4	4	4	0	0	0	4	2	0	0	0	4	2	0	0	0	4	2	6.2	6.2	6.2	87.825	795	795	0	35.391	0	0	0	6.2	3.4	13891000	0	0	0	12463000	1428300	39	356190	0	0	0	319560
Q5ZXE0	Q5ZXE0	18	18	18	sp|Q5ZXE0|MIP_LEGPH Outer membrane protein MIP OS=Legionella pneumophila subsp. pneumophila (strain Philadelphia 1 / ATCC 33152 / DSM 7513) OX=272624 GN=mip PE=1 SV=2	1	18	18	18	1	14	6	16	8	1	14	6	16	8	1	14	6	16	8	61.4	61.4	61.4	24.88	233	233	0	323.31	6.4	61.4	37.3	60.9	39.9	1490400000	2191400	456020000	138700000	796450000	97022000	11	135490000	199220	41457000	12609000	72404000
Q5ZXF0	Q5ZXF0	3	3	3	tr|Q5ZXF0|Q5ZXF0_LEGPH Translational regulator CsrA OS=Legionella pneumophila subsp. pneumophila (strain Philadelphia 1 / ATCC 33152 / DSM 7513) OX=272624 GN=csrA-2 PE=3 SV=1	1	3	3	3	0	0	3	0	1	0	0	3	0	1	0	0	3	0	1	47.6	47.6	47.6	9.2345	82	82	0	21.622	0	0	47.6	0	14.6	21601000	0	0	19429000	0	2172200	5	4320200	0	0	3885700	0
Q5ZXI7	Q5ZXI7	1	1	1	tr|Q5ZXI7|Q5ZXI7_LEGPH GGDEF domain protein OS=Legionella pneumophila subsp. pneumophila (strain Philadelphia 1 / ATCC 33152 / DSM 7513) OX=272624 GN=lpg0744 PE=4 SV=1	1	1	1	1	1	1	0	1	0	1	1	0	1	0	1	1	0	1	0	1.6	1.6	1.6	59.646	516	516	0	7.0486	1.6	1.6	0	1.6	0	40878000	9127300	23851000	0	7899700	0	29	1409600	314730	822460	0	272400
Q5ZXJ0	Q5ZXJ0	2	2	2	tr|Q5ZXJ0|Q5ZXJ0_LEGPH Uncharacterized protein OS=Legionella pneumophila subsp. pneumophila (strain Philadelphia 1 / ATCC 33152 / DSM 7513) OX=272624 GN=lpg0741 PE=4 SV=1	1	2	2	2	0	0	0	1	1	0	0	0	1	1	0	0	0	1	1	16.7	16.7	16.7	19.77	174	174	0	16.449	0	0	0	5.2	11.5	3766700	0	0	0	2465100	1301600	10	376670	0	0	0	246510
Q5ZXJ4	Q5ZXJ4	4	4	4	tr|Q5ZXJ4|Q5ZXJ4_LEGPH Hypothetical signal peptide protein OS=Legionella pneumophila subsp. pneumophila (strain Philadelphia 1 / ATCC 33152 / DSM 7513) OX=272624 GN=lpg0737 PE=4 SV=1	1	4	4	4	3	4	0	4	2	3	4	0	4	2	3	4	0	4	2	35.4	35.4	35.4	15.538	144	144	0	151.63	24.3	35.4	0	35.4	15.3	724460000	19141000	544950000	0	154050000	6323300	6	120740000	3190200	90825000	0	25675000
Q5ZXK6	Q5ZXK6	5	5	5	sp|Q5ZXK6|GLYA_LEGPH Serine hydroxymethyltransferase OS=Legionella pneumophila subsp. pneumophila (strain Philadelphia 1 / ATCC 33152 / DSM 7513) OX=272624 GN=glyA PE=3 SV=1	1	5	5	5	0	0	0	5	0	0	0	0	5	0	0	0	0	5	0	11.3	11.3	11.3	45.546	417	417	0	56.098	0	0	0	11.3	0	14351000	0	0	0	14351000	0	23	623970	0	0	0	623970
Q5ZXM3	Q5ZXM3	4	4	4	tr|Q5ZXM3|Q5ZXM3_LEGPH IcmL-like OS=Legionella pneumophila subsp. pneumophila (strain Philadelphia 1 / ATCC 33152 / DSM 7513) OX=272624 GN=lpg0708 PE=4 SV=1	1	4	4	4	0	2	1	1	2	0	2	1	1	2	0	2	1	1	2	12.2	12.2	12.2	34.627	320	320	0	66.456	0	7.5	4.7	5	9.4	40244000	0	25045000	4867100	4633900	5698200	8	5030500	0	3130600	608380	579230
Q5ZXP2	Q5ZXP2	7	7	7	tr|Q5ZXP2|Q5ZXP2_LEGPH DNA binding stress protein OS=Legionella pneumophila subsp. pneumophila (strain Philadelphia 1 / ATCC 33152 / DSM 7513) OX=272624 GN=lpg0689 PE=3 SV=1	1	7	7	7	2	3	0	7	3	2	3	0	7	3	2	3	0	7	3	61	61	61	16.607	146	146	0	323.31	14.4	26	0	61	28.1	103810000	0	15330000	0	81851000	6629500	10	10381000	0	1533000	0	8185100
Q5ZXP3	Q5ZXP3	38	38	38	sp|Q5ZXP3|CH60_LEGPH 60 kDa chaperonin OS=Legionella pneumophila subsp. pneumophila (strain Philadelphia 1 / ATCC 33152 / DSM 7513) OX=272624 GN=groL PE=3 SV=2	1	38	38	38	1	8	29	24	23	1	8	29	24	23	1	8	29	24	23	71.9	71.9	71.9	58.164	548	548	0	323.31	2.6	15	66.8	39.8	44.3	1743000000	678130	27477000	1272500000	263370000	178990000	32	54468000	21191	858650	39765000	8230200
Q5ZXP4	Q5ZXP4	9	9	9	sp|Q5ZXP4|CH10_LEGPH 10 kDa chaperonin OS=Legionella pneumophila subsp. pneumophila (strain Philadelphia 1 / ATCC 33152 / DSM 7513) OX=272624 GN=groS PE=3 SV=1	1	9	9	9	2	5	6	3	3	2	5	6	3	3	2	5	6	3	3	75	75	75	10.475	96	96	0	159.22	38.5	68.8	59.4	49	34.4	266980000	3435400	32163000	177400000	47961000	6013300	7	38139000	490780	4594700	25343000	6851600
Q5ZXQ3	Q5ZXQ3	5	5	5	tr|Q5ZXQ3|Q5ZXQ3_LEGPH Arginine ABC transporter, periplasmic binding protein OS=Legionella pneumophila subsp. pneumophila (strain Philadelphia 1 / ATCC 33152 / DSM 7513) OX=272624 GN=lpg0678 PE=4 SV=1	1	5	5	5	0	5	0	4	2	0	5	0	4	2	0	5	0	4	2	20.1	20.1	20.1	28.95	254	254	0	323.31	0	20.1	0	19.7	10.2	71816000	0	30533000	0	36815000	4466900	9	7979500	0	3392600	0	4090600
Q5ZXR2	Q5ZXR2	5	5	5	tr|Q5ZXR2|Q5ZXR2_LEGPH Hypothetical exported protein OS=Legionella pneumophila subsp. pneumophila (strain Philadelphia 1 / ATCC 33152 / DSM 7513) OX=272624 GN=lpg0669 PE=4 SV=1	1	5	5	5	3	2	0	3	1	3	2	0	3	1	3	2	0	3	1	48.8	48.8	48.8	8.6358	84	84	0	59.768	31	25	0	48.8	15.5	1055500000	327180000	351170000	0	339870000	37252000	4	263870000	81795000	87793000	0	84967000
Q5ZXT0	Q5ZXT0	1	1	1	tr|Q5ZXT0|Q5ZXT0_LEGPH Malate oxidoreductase OS=Legionella pneumophila subsp. pneumophila (strain Philadelphia 1 / ATCC 33152 / DSM 7513) OX=272624 GN=lpg0651 PE=4 SV=1	1	1	1	1	0	0	0	1	0	0	0	0	1	0	0	0	0	1	0	2.9	2.9	2.9	44.345	411	411	0.0025707	6.3264	0	0	0	2.9	0	1097700	0	0	0	1097700	0	17	64571	0	0	0	64571
Q5ZXT1	Q5ZXT1	3	3	3	sp|Q5ZXT1|RL31_LEGPH 50S ribosomal protein L31 OS=Legionella pneumophila subsp. pneumophila (strain Philadelphia 1 / ATCC 33152 / DSM 7513) OX=272624 GN=rpmE PE=3 SV=1	1	3	3	3	2	2	3	1	2	2	2	3	1	2	2	2	3	1	2	53.3	53.3	53.3	8.5678	75	75	0	161.78	30.7	30.7	53.3	16	38.7	312210000	17828000	63111000	37333000	175300000	18639000	4	78052000	4457000	15778000	9333200	43825000
Q5ZXU0	Q5ZXU0	4	4	4	sp|Q5ZXU0|HSLU_LEGPH ATP-dependent protease ATPase subunit HslU OS=Legionella pneumophila subsp. pneumophila (strain Philadelphia 1 / ATCC 33152 / DSM 7513) OX=272624 GN=hslU PE=3 SV=2	1	4	4	4	2	3	0	2	0	2	3	0	2	0	2	3	0	2	0	10.4	10.4	10.4	49.424	441	441	0	50.839	4.8	7.5	0	3.6	0	11010000	874740	8517000	0	1618700	0	22	500470	39761	387130	0	73576
Q5ZXU7	Q5ZXU7	13	13	13	tr|Q5ZXU7|Q5ZXU7_LEGPH Uncharacterized protein OS=Legionella pneumophila subsp. pneumophila (strain Philadelphia 1 / ATCC 33152 / DSM 7513) OX=272624 GN=lpg0634 PE=1 SV=1	1	13	13	13	1	6	4	11	0	1	6	4	11	0	1	6	4	11	0	31.4	31.4	31.4	50.807	449	449	0	314.92	6.2	19.2	15.6	28.1	0	257710000	38842000	60758000	26555000	131560000	0	29	8886600	1339400	2095100	915680	4536500
Q5ZXV7	Q5ZXV7	3	3	3	tr|Q5ZXV7|Q5ZXV7_LEGPH Uncharacterized protein OS=Legionella pneumophila subsp. pneumophila (strain Philadelphia 1 / ATCC 33152 / DSM 7513) OX=272624 GN=lpg0624 PE=4 SV=1	1	3	3	3	0	3	1	2	0	0	3	1	2	0	0	3	1	2	0	21.6	21.6	21.6	14.211	125	125	0	60.19	0	21.6	6.4	15.2	0	19263000	0	9632400	2968800	6661400	0	6	3210400	0	1605400	494790	1110200
Q5ZXW6	Q5ZXW6	1	1	1	tr|Q5ZXW6|Q5ZXW6_LEGPH Peptide deformylase OS=Legionella pneumophila subsp. pneumophila (strain Philadelphia 1 / ATCC 33152 / DSM 7513) OX=272624 GN=def PE=3 SV=1	1	1	1	1	0	0	0	1	0	0	0	0	1	0	0	0	0	1	0	7.6	7.6	7.6	27.145	237	237	0	7.5049	0	0	0	7.6	0	1667600	0	0	0	1667600	0	15	111170	0	0	0	111170
Q5ZXW7	Q5ZXW7	2	2	2	tr|Q5ZXW7|Q5ZXW7_LEGPH DUF4332 domain-containing protein OS=Legionella pneumophila subsp. pneumophila (strain Philadelphia 1 / ATCC 33152 / DSM 7513) OX=272624 GN=lpg0614 PE=4 SV=1	1	2	2	2	0	0	0	2	0	0	0	0	2	0	0	0	0	2	0	9	9	9	15.209	134	134	0	16.147	0	0	0	9	0	4737300	0	0	0	4737300	0	5	947460	0	0	0	947460
Q5ZXX8	Q5ZXX8	1	1	1	tr|Q5ZXX8|Q5ZXX8_LEGPH ATP transporter, ABC binding component, ATP-binding protein OS=Legionella pneumophila subsp. pneumophila (strain Philadelphia 1 / ATCC 33152 / DSM 7513) OX=272624 GN=lpg0602 PE=4 SV=1	1	1	1	1	0	0	1	0	0	0	0	1	0	0	0	0	1	0	0	6.8	6.8	6.8	27.705	250	250	0	7.0822	0	0	6.8	0	0	3106700	0	0	3106700	0	0	17	182750	0	0	182750	0
Q5ZXY7	Q5ZXY7	1	1	1	tr|Q5ZXY7|Q5ZXY7_LEGPH 5-formyltetrahydrofolate cyclo-ligase OS=Legionella pneumophila subsp. pneumophila (strain Philadelphia 1 / ATCC 33152 / DSM 7513) OX=272624 GN=lpg0593 PE=3 SV=1	1	1	1	1	1	0	0	0	0	1	0	0	0	0	1	0	0	0	0	4.7	4.7	4.7	22.083	193	193	0.010025	6.1229	4.7	0	0	0	0	1198500	1198500	0	0	0	0	7	171220	171220	0	0	0
Q5ZY15	Q5ZY15	1	1	1	tr|Q5ZY15|Q5ZY15_LEGPH Acetyoacetyl CoA reductase OS=Legionella pneumophila subsp. pneumophila (strain Philadelphia 1 / ATCC 33152 / DSM 7513) OX=272624 GN=phaB PE=4 SV=1	1	1	1	1	0	0	0	0	1	0	0	0	0	1	0	0	0	0	1	5.2	5.2	5.2	26.981	248	248	0	7.1499	0	0	0	0	5.2	1471800	0	0	0	0	1471800	14	105130	0	0	0	0
Q5ZY30	Q5ZY30	2	2	2	tr|Q5ZY30|Q5ZY30_LEGPH Ribose-phosphate pyrophosphokinase OS=Legionella pneumophila subsp. pneumophila (strain Philadelphia 1 / ATCC 33152 / DSM 7513) OX=272624 GN=prsA PE=1 SV=1	1	2	2	2	0	0	1	0	1	0	0	1	0	1	0	0	1	0	1	9.5	9.5	9.5	34.128	315	315	0	11.118	0	0	4.1	0	5.4	2593500	0	0	1740500	0	852970	14	185250	0	0	124320	0
Q5ZY31	Q5ZY31	3	3	3	tr|Q5ZY31|Q5ZY31_LEGPH DNA binding protein Fis OS=Legionella pneumophila subsp. pneumophila (strain Philadelphia 1 / ATCC 33152 / DSM 7513) OX=272624 GN=fis PE=3 SV=1	1	3	3	3	0	0	3	0	0	0	0	3	0	0	0	0	3	0	0	47.3	47.3	47.3	10.591	93	93	0	179.43	0	0	47.3	0	0	128830000	0	0	128830000	0	0	4	32207000	0	0	32207000	0
Q5ZY38	Q5ZY38	10	10	10	tr|Q5ZY38|Q5ZY38_LEGPH Succinate--CoA ligase [ADP-forming] subunit alpha OS=Legionella pneumophila subsp. pneumophila (strain Philadelphia 1 / ATCC 33152 / DSM 7513) OX=272624 GN=sucD PE=3 SV=1	1	10	10	10	0	0	3	8	3	0	0	3	8	3	0	0	3	8	3	36.4	36.4	36.4	30.232	291	291	0	133.98	0	0	14.1	27.8	11.7	56469000	0	0	13081000	40483000	2905500	19	2972100	0	0	688460	2130700
Q5ZY39	Q5ZY39	5	5	5	tr|Q5ZY39|Q5ZY39_LEGPH Succinate--CoA ligase [ADP-forming] subunit beta OS=Legionella pneumophila subsp. pneumophila (strain Philadelphia 1 / ATCC 33152 / DSM 7513) OX=272624 GN=sucC PE=3 SV=1	1	5	5	5	0	0	0	5	0	0	0	0	5	0	0	0	0	5	0	16.3	16.3	16.3	44.041	406	406	0	41.562	0	0	0	16.3	0	8059100	0	0	0	8059100	0	24	335800	0	0	0	335800
Q5ZY40	Q5ZY40	12	12	12	tr|Q5ZY40|Q5ZY40_LEGPH Dihydrolipoyllysine-residue succinyltransferase component of 2-oxoglutarate dehydrogenase complex OS=Legionella pneumophila subsp. pneumophila (strain Philadelphia 1 / ATCC 33152 / DSM 7513) OX=272624 GN=sucB PE=3 SV=1	1	12	12	12	3	3	0	10	1	3	3	0	10	1	3	3	0	10	1	32.5	32.5	32.5	45.047	409	409	0	188.3	7.6	7.1	0	27.9	2.7	80998000	1270500	15194000	0	64533000	0	20	4049900	63526	759720	0	3226700
Q5ZY41	Q5ZY41	2	2	2	tr|Q5ZY41|Q5ZY41_LEGPH 2-oxoglutarate dehydrogenase E1 component OS=Legionella pneumophila subsp. pneumophila (strain Philadelphia 1 / ATCC 33152 / DSM 7513) OX=272624 GN=sucA PE=4 SV=1	1	2	2	2	0	0	0	2	0	0	0	0	2	0	0	0	0	2	0	2.8	2.8	2.8	106.39	944	944	0	45.587	0	0	0	2.8	0	7047200	0	0	0	7047200	0	46	153200	0	0	0	153200
Q5ZY65	Q5ZY65	11	11	11	tr|Q5ZY65|Q5ZY65_LEGPH Outer membrane protein OmpH OS=Legionella pneumophila subsp. pneumophila (strain Philadelphia 1 / ATCC 33152 / DSM 7513) OX=272624 GN=lpg0507 PE=3 SV=1	1	11	11	11	0	5	7	9	2	0	5	7	9	2	0	5	7	9	2	50.6	50.6	50.6	18.877	166	166	0	323.31	0	27.7	47.6	36.7	10.8	320990000	0	44611000	126340000	145010000	5022000	9	35665000	0	4956700	14038000	16112000
Q5ZY73	Q5ZY73	6	6	6	tr|Q5ZY73|Q5ZY73_LEGPH Carboxy-terminal protease OS=Legionella pneumophila subsp. pneumophila (strain Philadelphia 1 / ATCC 33152 / DSM 7513) OX=272624 GN=lpg0499 PE=3 SV=1	1	6	6	6	0	5	0	6	1	0	5	0	6	1	0	5	0	6	1	12.6	12.6	12.6	48.115	445	445	0	67.782	0	10.6	0	12.6	2.9	67110000	0	29751000	0	36922000	436760	23	2917800	0	1293500	0	1605300
Q5ZY93	Q5ZY93	5	5	5	sp|Q5ZY93|RL28_LEGPH 50S ribosomal protein L28 OS=Legionella pneumophila subsp. pneumophila (strain Philadelphia 1 / ATCC 33152 / DSM 7513) OX=272624 GN=rpmB PE=3 SV=1	1	5	5	5	1	2	3	4	0	1	2	3	4	0	1	2	3	4	0	39.7	39.7	39.7	9.0837	78	78	0	63.098	10.3	21.8	26.9	33.3	0	107090000	1454500	6693900	73062000	25883000	0	5	21419000	290910	1338800	14612000	5176600
Q5ZY94	Q5ZY94	2	2	2	sp|Q5ZY94|RL33_LEGPH 50S ribosomal protein L33 OS=Legionella pneumophila subsp. pneumophila (strain Philadelphia 1 / ATCC 33152 / DSM 7513) OX=272624 GN=rpmG PE=3 SV=1	1	2	2	2	0	1	1	1	0	0	1	1	1	0	0	1	1	1	0	37	37	37	6.3145	54	54	0	15.479	0	20.4	16.7	20.4	0	13512000	0	3653000	6571900	3286700	0	3	4503900	0	1217700	2190600	1095600
Q5ZY96	Q5ZY96	6	6	6	tr|Q5ZY96|Q5ZY96_LEGPH Sigma-54 modulation protein OS=Legionella pneumophila subsp. pneumophila (strain Philadelphia 1 / ATCC 33152 / DSM 7513) OX=272624 GN=lpg0476 PE=4 SV=1	1	6	6	6	0	4	3	5	1	0	4	3	5	1	0	4	3	5	1	60.6	60.6	60.6	11.409	99	99	0	129.63	0	33.3	48.5	35.4	12.1	92714000	0	24257000	29446000	35365000	3644800	4	23178000	0	6064300	7361600	8841300
Q5ZY99	Q5ZY99	4	4	4	tr|Q5ZY99|Q5ZY99_LEGPH Uncharacterized protein OS=Legionella pneumophila subsp. pneumophila (strain Philadelphia 1 / ATCC 33152 / DSM 7513) OX=272624 GN=lpg0473 PE=4 SV=1	1	4	4	4	1	3	0	4	2	1	3	0	4	2	1	3	0	4	2	49	49	49	11.086	98	98	0	105.26	12.2	38.8	0	49	29.6	33013000	938930	9908300	0	20540000	1624900	7	4716100	134130	1415500	0	2934300
Q5ZYA2	Q5ZYA2	8	8	8	tr|Q5ZYA2|Q5ZYA2_LEGPH Fructose bisphosphate aldolase OS=Legionella pneumophila subsp. pneumophila (strain Philadelphia 1 / ATCC 33152 / DSM 7513) OX=272624 GN=lpg0470 PE=4 SV=1	1	8	8	8	2	2	0	6	4	2	2	0	6	4	2	2	0	6	4	22.3	22.3	22.3	37.38	336	336	0	323.31	4.5	8.6	0	17.3	13.1	84868000	5762500	3908700	0	69347000	5849900	12	7072300	480210	325730	0	5778900
Q5ZYA5	Q5ZYA5	3	3	3	tr|Q5ZYA5|Q5ZYA5_LEGPH Zinc metalloprotease OS=Legionella pneumophila subsp. pneumophila (strain Philadelphia 1 / ATCC 33152 / DSM 7513) OX=272624 GN=lpg0467 PE=4 SV=1	1	3	3	3	0	0	0	3	0	0	0	0	3	0	0	0	0	3	0	6.4	6.4	6.4	60.669	543	543	0	21.983	0	0	0	6.4	0	10542000	0	0	0	10542000	0	33	319450	0	0	0	319450
Q5ZYA9	Q5ZYA9	3	3	3	tr|Q5ZYA9|Q5ZYA9_LEGPH Biotin carboxyl carrier protein of acetyl-CoA carboxylase OS=Legionella pneumophila subsp. pneumophila (strain Philadelphia 1 / ATCC 33152 / DSM 7513) OX=272624 GN=lpg0463 PE=4 SV=1	1	3	3	3	3	3	2	3	1	3	3	2	3	1	3	3	2	3	1	30.6	30.6	30.6	17.452	160	160	0	156.16	30.6	30.6	17.5	30.6	13.1	767340000	83088000	274940000	20134000	386320000	2855100	10	76734000	8308800	27494000	2013400	38632000
Q5ZYB2	Q5ZYB2	3	3	3	tr|Q5ZYB2|Q5ZYB2_LEGPH Bifunctional purine biosynthesis protein PurH OS=Legionella pneumophila subsp. pneumophila (strain Philadelphia 1 / ATCC 33152 / DSM 7513) OX=272624 GN=purH PE=3 SV=1	1	3	3	3	0	0	0	3	0	0	0	0	3	0	0	0	0	3	0	7.6	7.6	7.6	57.946	529	529	0	37.617	0	0	0	7.6	0	6239500	0	0	0	6239500	0	24	259980	0	0	0	259980
Q5ZYC8	Q5ZYC8	1	1	1	tr|Q5ZYC8|Q5ZYC8_LEGPH IcmQ OS=Legionella pneumophila subsp. pneumophila (strain Philadelphia 1 / ATCC 33152 / DSM 7513) OX=272624 GN=icmQ PE=4 SV=1	1	1	1	1	0	1	0	1	0	0	1	0	1	0	0	1	0	1	0	4.5	4.5	4.5	22.409	199	199	0	7.2419	0	4.5	0	4.5	0	4475400	0	1672400	0	2802900	0	12	372950	0	139370	0	233580
Q5ZYC9	Q5ZYC9	1	1	1	tr|Q5ZYC9|Q5ZYC9_LEGPH IcmR OS=Legionella pneumophila subsp. pneumophila (strain Philadelphia 1 / ATCC 33152 / DSM 7513) OX=272624 GN=icmR PE=1 SV=1	1	1	1	1	1	0	0	1	0	1	0	0	1	0	1	0	0	1	0	9.2	9.2	9.2	12.947	120	120	0	20.752	9.2	0	0	9.2	0	19610000	2375800	0	0	17234000	0	9	2178900	263980	0	0	1914900
Q5ZYE6	Q5ZYE6	2	2	2	tr|Q5ZYE6|Q5ZYE6_LEGPH Cold shock protein CspD OS=Legionella pneumophila subsp. pneumophila (strain Philadelphia 1 / ATCC 33152 / DSM 7513) OX=272624 GN=cspD PE=4 SV=1	1	2	2	2	0	1	0	2	0	0	1	0	2	0	0	1	0	2	0	48.1	48.1	48.1	8.3041	77	77	0	82.838	0	22.1	0	48.1	0	7652100	0	0	0	7652100	0	3	2550700	0	0	0	2550700
Q5ZYF7	Q5ZYF7	1	1	1	tr|Q5ZYF7|Q5ZYF7_LEGPH Uncharacterized protein OS=Legionella pneumophila subsp. pneumophila (strain Philadelphia 1 / ATCC 33152 / DSM 7513) OX=272624 GN=lpg0415 PE=4 SV=1	1	1	1	1	0	1	0	1	0	0	1	0	1	0	0	1	0	1	0	21	21	21	8.9582	81	81	0	7.2777	0	21	0	21	0	8875000	0	2833300	0	6041700	0	3	2958300	0	944440	0	2013900
Q5ZYG5	Q5ZYG5	1	1	1	tr|Q5ZYG5|Q5ZYG5_LEGPH Uncharacterized protein OS=Legionella pneumophila subsp. pneumophila (strain Philadelphia 1 / ATCC 33152 / DSM 7513) OX=272624 GN=lpg0407 PE=4 SV=1	1	1	1	1	0	0	1	0	0	0	0	1	0	0	0	0	1	0	0	8.2	8.2	8.2	16.35	147	147	0	15.837	0	0	8.2	0	0	3470200	0	0	3470200	0	0	7	495740	0	0	495740	0
Q5ZYG6	Q5ZYG6	3	3	3	tr|Q5ZYG6|Q5ZYG6_LEGPH Alkyl hydroperoxide reductase AhpD OS=Legionella pneumophila subsp. pneumophila (strain Philadelphia 1 / ATCC 33152 / DSM 7513) OX=272624 GN=lpg0406 PE=1 SV=1	1	3	3	3	1	3	1	2	0	1	3	1	2	0	1	3	1	2	0	28.3	28.3	28.3	12.295	113	113	0	105.25	13.3	28.3	13.3	28.3	0	101710000	1604200	44209000	5254800	50639000	0	4	25427000	401060	11052000	1313700	12660000
Q5ZYH2	Q5ZYH2	4	4	4	tr|Q5ZYH2|Q5ZYH2_LEGPH Signal recognition particle protein OS=Legionella pneumophila subsp. pneumophila (strain Philadelphia 1 / ATCC 33152 / DSM 7513) OX=272624 GN=ffh PE=3 SV=1	1	4	4	4	0	0	4	0	0	0	0	4	0	0	0	0	4	0	0	14.2	14.2	14.2	50.827	458	458	0	23.321	0	0	14.2	0	0	15809000	0	0	15809000	0	0	28	564600	0	0	564600	0
Q5ZYH3	Q5ZYH3	8	8	8	sp|Q5ZYH3|RS16_LEGPH 30S ribosomal protein S16 OS=Legionella pneumophila subsp. pneumophila (strain Philadelphia 1 / ATCC 33152 / DSM 7513) OX=272624 GN=rpsP PE=3 SV=1	1	8	8	8	2	5	5	4	2	2	5	5	4	2	2	5	5	4	2	69.8	69.8	69.8	9.9394	86	86	0	140.33	19.8	58.1	54.7	40.7	25.6	236050000	381830	28808000	164800000	30799000	11262000	5	47211000	76365	5761600	32960000	6159900
Q5ZYH7	Q5ZYH7	10	10	10	sp|Q5ZYH7|RL19_LEGPH 50S ribosomal protein L19 OS=Legionella pneumophila subsp. pneumophila (strain Philadelphia 1 / ATCC 33152 / DSM 7513) OX=272624 GN=rplS PE=3 SV=1	1	10	10	10	0	2	9	4	1	0	2	9	4	1	0	2	9	4	1	58.7	58.7	58.7	13.668	121	121	0	323.31	0	19.8	57.9	33.1	9.1	319470000	0	4355700	282220000	32891000	0	6	53244000	0	725960	47037000	5481800
Q5ZYJ0	Q5ZYJ0	1	1	1	tr|Q5ZYJ0|Q5ZYJ0_LEGPH Osmotically inducible protein Y OS=Legionella pneumophila subsp. pneumophila (strain Philadelphia 1 / ATCC 33152 / DSM 7513) OX=272624 GN=osmY PE=4 SV=1	1	1	1	1	0	1	0	1	0	0	1	0	1	0	0	1	0	1	0	7.4	7.4	7.4	20.434	188	188	0	13.101	0	7.4	0	7.4	0	3257600	0	800660	0	2456900	0	11	296150	0	72787	0	223360
Q5ZYL3	Q5ZYL3	3	3	3	tr|Q5ZYL3|Q5ZYL3_LEGPH Acyl carrier protein OS=Legionella pneumophila subsp. pneumophila (strain Philadelphia 1 / ATCC 33152 / DSM 7513) OX=272624 GN=acpP PE=3 SV=1	1	3	3	3	0	0	1	1	1	0	0	1	1	1	0	0	1	1	1	29.2	29.2	29.2	15.318	137	137	0	17.693	0	0	10.9	6.6	11.7	13349000	0	0	6243000	6381700	724130	6	2224800	0	0	1040500	1063600
Q5ZYL6	Q5ZYL6	2	2	2	tr|Q5ZYL6|Q5ZYL6_LEGPH Single-stranded DNA-binding protein OS=Legionella pneumophila subsp. pneumophila (strain Philadelphia 1 / ATCC 33152 / DSM 7513) OX=272624 GN=ssb PE=3 SV=1	1	2	2	2	0	0	0	2	0	0	0	0	2	0	0	0	0	2	0	21.6	21.6	21.6	17.975	162	162	0	44.2	0	0	0	21.6	0	11015000	0	0	0	11015000	0	8	1376900	0	0	0	1376900
Q5ZYL7	Q5ZYL7	4	4	4	sp|Q5ZYL7|RL17_LEGPH 50S ribosomal protein L17 OS=Legionella pneumophila subsp. pneumophila (strain Philadelphia 1 / ATCC 33152 / DSM 7513) OX=272624 GN=rplQ PE=3 SV=1	1	4	4	4	0	0	3	3	0	0	0	3	3	0	0	0	3	3	0	28.3	28.3	28.3	14.449	127	127	0	114.9	0	0	28.3	15	0	153910000	0	0	147640000	6269400	0	6	25652000	0	0	24607000	1044900
Q5ZYL8	Q5ZYL8	14	14	14	sp|Q5ZYL8|RPOA_LEGPH DNA-directed RNA polymerase subunit alpha OS=Legionella pneumophila subsp. pneumophila (strain Philadelphia 1 / ATCC 33152 / DSM 7513) OX=272624 GN=rpoA PE=3 SV=1	1	14	14	14	0	2	10	7	2	0	2	10	7	2	0	2	10	7	2	47	47	47	36.761	330	330	0	104.35	0	7.6	34.5	23.9	7.6	95529000	0	1774200	77718000	14260000	1776600	18	5307200	0	98565	4317700	792250
Q5ZYL9	Q5ZYL9	9	9	9	sp|Q5ZYL9|RS4_LEGPH 30S ribosomal protein S4 OS=Legionella pneumophila subsp. pneumophila (strain Philadelphia 1 / ATCC 33152 / DSM 7513) OX=272624 GN=rpsD PE=3 SV=1	1	9	9	9	1	4	6	6	0	1	4	6	6	0	1	4	6	6	0	37.4	37.4	37.4	23.261	206	206	0	191.81	5.3	18	29.1	21.8	0	83569000	869110	10526000	32302000	39872000	0	12	6964100	72426	877200	2691800	3322700
Q5ZYM0	Q5ZYM0	7	7	7	sp|Q5ZYM0|RS11_LEGPH 30S ribosomal protein S11 OS=Legionella pneumophila subsp. pneumophila (strain Philadelphia 1 / ATCC 33152 / DSM 7513) OX=272624 GN=rpsK PE=3 SV=1	1	7	7	7	2	3	6	4	1	2	3	6	4	1	2	3	6	4	1	41.7	41.7	41.7	14.365	132	132	0	237.53	18.9	25	41.7	37.1	9.1	213270000	4751700	17005000	127680000	62071000	1761800	6	35544000	791960	2834100	21279000	10345000
Q5ZYM1	Q5ZYM1	10	10	10	sp|Q5ZYM1|RS13_LEGPH 30S ribosomal protein S13 OS=Legionella pneumophila subsp. pneumophila (strain Philadelphia 1 / ATCC 33152 / DSM 7513) OX=272624 GN=rpsM PE=3 SV=1	1	10	10	10	4	7	5	8	0	4	7	5	8	0	4	7	5	8	0	64.4	64.4	64.4	13.134	118	118	0	323.31	34.7	39	39.8	46.6	0	192630000	7275300	53381000	46614000	85363000	0	7	27519000	1039300	7625900	6659100	12195000
Q5ZYM4	Q5ZYM4	7	7	7	sp|Q5ZYM4|RL15_LEGPH 50S ribosomal protein L15 OS=Legionella pneumophila subsp. pneumophila (strain Philadelphia 1 / ATCC 33152 / DSM 7513) OX=272624 GN=rplO PE=3 SV=1	1	7	7	7	1	2	7	2	2	1	2	7	2	2	1	2	7	2	2	52.8	52.8	52.8	15.344	144	144	0	230.45	10.4	18.8	52.8	18.8	18.8	212970000	2256900	6182300	188030000	14554000	1946200	8	26621000	282110	772790	23503000	1819200
Q5ZYM5	Q5ZYM5	1	1	1	sp|Q5ZYM5|RL30_LEGPH 50S ribosomal protein L30 OS=Legionella pneumophila subsp. pneumophila (strain Philadelphia 1 / ATCC 33152 / DSM 7513) OX=272624 GN=rpmD PE=3 SV=1	1	1	1	1	1	1	1	1	1	1	1	1	1	1	1	1	1	1	1	23	23	23	6.5667	61	61	0	42.389	23	23	23	23	23	142840000	0	42812000	20416000	71560000	8056000	2	71422000	0	21406000	10208000	35780000
Q5ZYM6	Q5ZYM6	2	2	2	sp|Q5ZYM6|RS5_LEGPH 30S ribosomal protein S5 OS=Legionella pneumophila subsp. pneumophila (strain Philadelphia 1 / ATCC 33152 / DSM 7513) OX=272624 GN=rpsE PE=3 SV=1	1	2	2	2	0	0	0	2	0	0	0	0	2	0	0	0	0	2	0	19.6	19.6	19.6	17.696	168	168	0	12.587	0	0	0	19.6	0	14453000	0	0	0	14453000	0	10	1445300	0	0	0	1445300
Q5ZYM7	Q5ZYM7	6	6	6	sp|Q5ZYM7|RL18_LEGPH 50S ribosomal protein L18 OS=Legionella pneumophila subsp. pneumophila (strain Philadelphia 1 / ATCC 33152 / DSM 7513) OX=272624 GN=rplR PE=3 SV=2	1	6	6	6	2	4	5	3	2	2	4	5	3	2	2	4	5	3	2	47.1	47.1	47.1	13.007	119	119	0	323.31	18.5	35.3	47.1	26.1	20.2	295030000	1427100	36079000	194760000	59215000	3543200	6	49171000	237860	6013100	32461000	9869200
Q5ZYM8	Q5ZYM8	5	5	5	sp|Q5ZYM8|RL6_LEGPH 50S ribosomal protein L6 OS=Legionella pneumophila subsp. pneumophila (strain Philadelphia 1 / ATCC 33152 / DSM 7513) OX=272624 GN=rplF PE=3 SV=1	1	5	5	5	1	1	3	2	0	1	1	3	2	0	1	1	3	2	0	34.6	34.6	34.6	19.432	179	179	0	89.427	5	6.1	27.4	8.4	0	27987000	343850	0	21420000	6222900	0	9	3109700	38205	0	2380000	691440
Q5ZYM9	Q5ZYM9	1	1	1	sp|Q5ZYM9|RS8_LEGPH 30S ribosomal protein S8 OS=Legionella pneumophila subsp. pneumophila (strain Philadelphia 1 / ATCC 33152 / DSM 7513) OX=272624 GN=rpsH PE=3 SV=2	1	1	1	1	0	0	1	0	0	0	0	1	0	0	0	0	1	0	0	9.2	9.2	9.2	14.681	131	131	0.0075758	6.1678	0	0	9.2	0	0	4712500	0	0	4712500	0	0	8	589070	0	0	589070	0
Q5ZYN0	Q5ZYN0	6	6	6	sp|Q5ZYN0|RS14_LEGPH 30S ribosomal protein S14 OS=Legionella pneumophila subsp. pneumophila (strain Philadelphia 1 / ATCC 33152 / DSM 7513) OX=272624 GN=rpsN PE=3 SV=2	1	6	6	6	4	5	5	5	2	4	5	5	5	2	4	5	5	5	2	47	47	47	11.755	100	100	0	323.31	36	39	47	39	23	642010000	18369000	89062000	348570000	174800000	11207000	4	160500000	4592200	22265000	87143000	43700000
Q5ZYN1	Q5ZYN1	2	2	2	sp|Q5ZYN1|RL5_LEGPH 50S ribosomal protein L5 OS=Legionella pneumophila subsp. pneumophila (strain Philadelphia 1 / ATCC 33152 / DSM 7513) OX=272624 GN=rplE PE=3 SV=1	1	2	2	2	0	1	0	2	0	0	1	0	2	0	0	1	0	2	0	6.5	6.5	6.5	21.312	186	186	0	13.359	0	6.5	0	6.5	0	4327400	0	713740	0	3613700	0	10	432740	0	71374	0	361370
Q5ZYN2	Q5ZYN2	7	7	7	sp|Q5ZYN2|RL24_LEGPH 50S ribosomal protein L24 OS=Legionella pneumophila subsp. pneumophila (strain Philadelphia 1 / ATCC 33152 / DSM 7513) OX=272624 GN=rplX PE=3 SV=1	1	7	7	7	5	7	5	6	1	5	7	5	6	1	5	7	5	6	1	57.8	57.8	57.8	12.054	109	109	0	141.58	48.6	57.8	49.5	49.5	10.1	146230000	11082000	48900000	43005000	42597000	643380	6	24371000	1847000	8149900	7167500	7099500
Q5ZYN3	Q5ZYN3	2	2	2	sp|Q5ZYN3|RL14_LEGPH 50S ribosomal protein L14 OS=Legionella pneumophila subsp. pneumophila (strain Philadelphia 1 / ATCC 33152 / DSM 7513) OX=272624 GN=rplN PE=3 SV=1	1	2	2	2	0	0	1	1	0	0	0	1	1	0	0	0	1	1	0	22.3	22.3	22.3	13.388	121	121	0	34.865	0	0	22.3	15.7	0	12708000	0	0	8087300	4621000	0	6	2118100	0	0	1347900	770160
Q5ZYN4	Q5ZYN4	1	1	1	sp|Q5ZYN4|RS17_LEGPH 30S ribosomal protein S17 OS=Legionella pneumophila subsp. pneumophila (strain Philadelphia 1 / ATCC 33152 / DSM 7513) OX=272624 GN=rpsQ PE=3 SV=1	1	1	1	1	0	0	1	1	0	0	0	1	1	0	0	0	1	1	0	9.5	9.5	9.5	9.6373	84	84	0	36.715	0	0	9.5	9.5	0	43747000	0	0	42034000	1713200	0	5	8749400	0	0	8406700	342650
Q5ZYN5	Q5ZYN5	4	4	4	sp|Q5ZYN5|RL29_LEGPH 50S ribosomal protein L29 OS=Legionella pneumophila subsp. pneumophila (strain Philadelphia 1 / ATCC 33152 / DSM 7513) OX=272624 GN=rpmC PE=3 SV=1	1	4	4	4	0	1	3	1	0	0	1	3	1	0	0	1	3	1	0	45.3	45.3	45.3	7.3727	64	64	0	41.071	0	12.5	32.8	12.5	0	32268000	0	5588200	23613000	3066600	0	3	10756000	0	1862700	7871000	1022200
Q5ZYN6	Q5ZYN6	4	4	4	sp|Q5ZYN6|RL16_LEGPH 50S ribosomal protein L16 OS=Legionella pneumophila subsp. pneumophila (strain Philadelphia 1 / ATCC 33152 / DSM 7513) OX=272624 GN=rplP PE=3 SV=1	1	4	4	4	0	1	4	1	0	0	1	4	1	0	0	1	4	1	0	36.5	36.5	36.5	15.762	137	137	0	24.426	0	7.3	36.5	7.3	0	23263000	0	1004700	20115000	2143400	0	5	4652600	0	200940	4023000	428690
Q5ZYN7	Q5ZYN7	6	6	6	sp|Q5ZYN7|RS3_LEGPH 30S ribosomal protein S3 OS=Legionella pneumophila subsp. pneumophila (strain Philadelphia 1 / ATCC 33152 / DSM 7513) OX=272624 GN=rpsC PE=3 SV=1	1	6	6	6	1	3	1	5	0	1	3	1	5	0	1	3	1	5	0	36.2	36.2	36.2	24.117	218	218	0	109.08	5	14.7	17.4	18.8	0	80538000	0	31387000	10003000	39148000	0	13	6195200	0	2414400	769480	3011400
Q5ZYN8	Q5ZYN8	4	4	4	sp|Q5ZYN8|RL22_LEGPH 50S ribosomal protein L22 OS=Legionella pneumophila subsp. pneumophila (strain Philadelphia 1 / ATCC 33152 / DSM 7513) OX=272624 GN=rplV PE=3 SV=1	1	4	4	4	0	0	4	1	0	0	0	4	1	0	0	0	4	1	0	48.2	48.2	48.2	12.152	112	112	0	118.93	0	0	48.2	6.2	0	100350000	0	0	100350000	0	0	7	14336000	0	0	14336000	0
Q5ZYP0	Q5ZYP0	13	13	13	sp|Q5ZYP0|RL2_LEGPH 50S ribosomal protein L2 OS=Legionella pneumophila subsp. pneumophila (strain Philadelphia 1 / ATCC 33152 / DSM 7513) OX=272624 GN=rplB PE=3 SV=1	1	13	13	13	6	6	11	5	1	6	6	11	5	1	6	6	11	5	1	52.4	52.4	52.4	30.091	275	275	0	181.97	26.2	28	48.4	24	5.8	315070000	17563000	67345000	162410000	66338000	1414500	14	22505000	1254500	4810300	11601000	4738500
Q5ZYP2	Q5ZYP2	9	9	9	sp|Q5ZYP2|RL4_LEGPH 50S ribosomal protein L4 OS=Legionella pneumophila subsp. pneumophila (strain Philadelphia 1 / ATCC 33152 / DSM 7513) OX=272624 GN=rplD PE=3 SV=1	1	9	9	9	1	2	8	2	0	1	2	8	2	0	1	2	8	2	0	48	48	48	22.836	202	202	0	179.85	4.5	12.4	43.6	12.4	0	183100000	1028300	7033400	165890000	9157100	0	10	18310000	102830	703340	16589000	915710
Q5ZYP3	Q5ZYP3	12	12	12	sp|Q5ZYP3|RL3_LEGPH 50S ribosomal protein L3 OS=Legionella pneumophila subsp. pneumophila (strain Philadelphia 1 / ATCC 33152 / DSM 7513) OX=272624 GN=rplC PE=3 SV=1	1	12	12	12	4	4	10	3	3	4	4	10	3	3	4	4	10	3	3	47.7	47.7	47.7	22.896	216	216	0	323.31	21.3	21.3	47.7	17.6	13	815930000	77254000	107370000	481680000	143000000	6638400	12	67994000	6437800	8947200	40140000	11916000
Q5ZYP4	Q5ZYP4	9	9	9	sp|Q5ZYP4|RS10_LEGPH 30S ribosomal protein S10 OS=Legionella pneumophila subsp. pneumophila (strain Philadelphia 1 / ATCC 33152 / DSM 7513) OX=272624 GN=rpsJ PE=3 SV=1	1	9	9	9	2	5	6	5	2	2	5	6	5	2	2	5	6	5	2	53.3	53.3	53.3	11.938	105	105	0	135.77	17.1	30.5	44.8	28.6	23.8	183720000	2983900	17478000	140680000	21207000	1375700	8	22965000	372990	2184800	17585000	2650900
Q5ZYP5	Q5ZYP5	28	28	28	sp|Q5ZYP5|EFTU_LEGPH Elongation factor Tu OS=Legionella pneumophila subsp. pneumophila (strain Philadelphia 1 / ATCC 33152 / DSM 7513) OX=272624 GN=tuf1 PE=3 SV=1	1	28	28	28	5	10	18	16	20	5	10	18	16	20	5	10	18	16	20	76.5	76.5	76.5	43.179	396	396	0	323.31	16.9	28.8	57.8	46.2	52.8	1786000000	53088000	274810000	449310000	810610000	198220000	22	81184000	2413100	12491000	20423000	36846000
Q5ZYP6	Q5ZYP6	10	10	10	sp|Q5ZYP6|EFG_LEGPH Elongation factor G OS=Legionella pneumophila subsp. pneumophila (strain Philadelphia 1 / ATCC 33152 / DSM 7513) OX=272624 GN=fusA PE=1 SV=1	1	10	10	10	0	0	0	7	4	0	0	0	7	4	0	0	0	7	4	16.7	16.7	16.7	77.025	694	694	0	132.38	0	0	0	11.8	6.8	59563000	0	0	0	52991000	6571300	41	1452700	0	0	0	1292500
Q5ZYP7	Q5ZYP7	9	9	9	sp|Q5ZYP7|RS7_LEGPH 30S ribosomal protein S7 OS=Legionella pneumophila subsp. pneumophila (strain Philadelphia 1 / ATCC 33152 / DSM 7513) OX=272624 GN=rpsG PE=3 SV=1	1	9	9	9	2	5	7	7	3	2	5	7	7	3	2	5	7	7	3	55.4	55.4	55.4	19.791	175	175	0	323.31	11.4	30.9	47.4	49.7	28	167990000	1325900	12364000	99571000	51705000	3020400	11	15271000	120540	1124000	9051900	4700400
Q5ZYP8	Q5ZYP8	9	9	9	sp|Q5ZYP8|RS12_LEGPH 30S ribosomal protein S12 OS=Legionella pneumophila subsp. pneumophila (strain Philadelphia 1 / ATCC 33152 / DSM 7513) OX=272624 GN=rpsL PE=3 SV=1	1	9	9	9	4	5	6	4	5	4	5	6	4	5	4	5	6	4	5	50	50	50	14.071	126	126	0	323.31	19.8	20.6	34.1	19.8	26.2	384620000	9966400	58556000	251010000	28135000	36948000	6	64103000	1661100	9759300	41835000	4689200
Q5ZYP9	Q5ZYP9	15	15	15	sp|Q5ZYP9|RPOC_LEGPH DNA-directed RNA polymerase subunit beta OS=Legionella pneumophila subsp. pneumophila (strain Philadelphia 1 / ATCC 33152 / DSM 7513) OX=272624 GN=rpoC PE=3 SV=2	1	15	15	15	4	9	0	14	0	4	9	0	14	0	4	9	0	14	0	13	13	13	155.65	1401	1401	0	190.91	3.9	8	0	12.4	0	75347000	14684000	20862000	0	39800000	0	75	1004600	195790	278160	0	530670
Q5ZYQ0	Q5ZYQ0	11	11	11	sp|Q5ZYQ0|RPOB_LEGPH DNA-directed RNA polymerase subunit beta OS=Legionella pneumophila subsp. pneumophila (strain Philadelphia 1 / ATCC 33152 / DSM 7513) OX=272624 GN=rpoB PE=3 SV=1	1	11	11	11	2	2	0	10	0	2	2	0	10	0	2	2	0	10	0	11.4	11.4	11.4	152.72	1368	1368	0	150.8	2.2	2.2	0	10.5	0	133520000	3057700	105050000	0	25414000	0	71	1880500	43066	1479500	0	357940
Q5ZYQ1	Q5ZYQ1	9	9	9	sp|Q5ZYQ1|RL7_LEGPH 50S ribosomal protein L7/L12 OS=Legionella pneumophila subsp. pneumophila (strain Philadelphia 1 / ATCC 33152 / DSM 7513) OX=272624 GN=rplL PE=3 SV=1	1	9	9	9	0	1	5	6	5	0	1	5	6	5	0	1	5	6	5	37.3	37.3	37.3	12.911	126	126	0	323.31	0	9.5	28.6	37.3	34.9	364750000	0	2566000	158360000	127860000	75967000	5	72950000	0	513200	31672000	25572000
Q5ZYQ2	Q5ZYQ2	4	4	4	sp|Q5ZYQ2|RL10_LEGPH 50S ribosomal protein L10 OS=Legionella pneumophila subsp. pneumophila (strain Philadelphia 1 / ATCC 33152 / DSM 7513) OX=272624 GN=rplJ PE=3 SV=1	1	4	4	4	0	3	2	2	0	0	3	2	2	0	0	3	2	2	0	31.1	31.1	31.1	19.32	177	177	0	90.076	0	24.3	19.2	11.9	0	30696000	0	6703300	13393000	10599000	0	8	3837000	0	837910	1674200	1324900
Q5ZYQ3	Q5ZYQ3	4	4	4	sp|Q5ZYQ3|RL1_LEGPH 50S ribosomal protein L1 OS=Legionella pneumophila subsp. pneumophila (strain Philadelphia 1 / ATCC 33152 / DSM 7513) OX=272624 GN=rplA PE=3 SV=1	1	4	4	4	0	3	3	3	2	0	3	3	3	2	0	3	3	3	2	26.4	26.4	26.4	24.512	231	231	0	71.697	0	17.3	21.2	17.3	12.1	52782000	0	7401500	25097000	17700000	2582800	13	4060100	0	569350	1930600	1361500
Q5ZYQ4	Q5ZYQ4	5	5	5	sp|Q5ZYQ4|RL11_LEGPH 50S ribosomal protein L11 OS=Legionella pneumophila subsp. pneumophila (strain Philadelphia 1 / ATCC 33152 / DSM 7513) OX=272624 GN=rplK PE=3 SV=1	1	5	5	5	0	2	5	3	2	0	2	5	3	2	0	2	5	3	2	39.6	39.6	39.6	15.089	144	144	0	147.23	0	20.8	39.6	28.5	17.4	136490000	0	2120600	114230000	15522000	4617700	11	12408000	0	192780	10384000	1411100
Q5ZYQ5	Q5ZYQ5	7	7	7	tr|Q5ZYQ5|Q5ZYQ5_LEGPH Transcription termination/antitermination protein NusG OS=Legionella pneumophila subsp. pneumophila (strain Philadelphia 1 / ATCC 33152 / DSM 7513) OX=272624 GN=nusG PE=3 SV=1	1	7	7	7	1	3	4	3	2	1	3	4	3	2	1	3	4	3	2	58.7	58.7	58.7	21.151	184	184	0	100.84	8.2	21.2	37.5	21.2	12	143670000	11415000	34254000	31714000	57938000	8351400	12	11973000	951260	2854500	2642900	4828200
Q5ZYR7	Q5ZYR7	7	7	7	tr|Q5ZYR7|Q5ZYR7_LEGPH Uncharacterized protein OS=Legionella pneumophila subsp. pneumophila (strain Philadelphia 1 / ATCC 33152 / DSM 7513) OX=272624 GN=lpg0294 PE=4 SV=1	1	7	7	7	0	2	4	4	2	0	2	4	4	2	0	2	4	4	2	39.6	39.6	39.6	25.52	230	230	0	180.91	0	13	26.5	22.2	16.1	48383000	0	9232300	17543000	20233000	1374400	16	3023900	0	577020	1096400	1264600
Q5ZYS4	Q5ZYS4	3	3	3	sp|Q5ZYS4|EFP_LEGPH Elongation factor P OS=Legionella pneumophila subsp. pneumophila (strain Philadelphia 1 / ATCC 33152 / DSM 7513) OX=272624 GN=efp PE=3 SV=2	1	3	3	3	1	1	1	3	1	1	1	1	3	1	1	1	1	3	1	21.7	21.7	21.7	20.886	189	189	0	29.575	4.8	4.8	6.3	21.7	6.3	33803000	2176800	2929600	12736000	15961000	0	4	8450600	544210	732400	3183900	3990100
Q5ZYS5	Q5ZYS5	1	1	1	tr|Q5ZYS5|Q5ZYS5_LEGPH Oxidoreductase, short chain dehydrogenase/reductase family OS=Legionella pneumophila subsp. pneumophila (strain Philadelphia 1 / ATCC 33152 / DSM 7513) OX=272624 GN=lpg0286 PE=3 SV=1	1	1	1	1	0	0	0	1	0	0	0	0	1	0	0	0	0	1	0	6	6	6	31.67	282	282	0	10.042	0	0	0	6	0	2275400	0	0	0	2275400	0	13	175030	0	0	0	175030
Q5ZYS9	Q5ZYS9	1	1	1	tr|Q5ZYS9|Q5ZYS9_LEGPH Methyltransf_25 domain-containing protein OS=Legionella pneumophila subsp. pneumophila (strain Philadelphia 1 / ATCC 33152 / DSM 7513) OX=272624 GN=lpg0282 PE=4 SV=1	1	1	1	1	0	0	0	1	0	0	0	0	1	0	0	0	0	1	0	4.3	4.3	4.3	29.388	258	258	0	20.291	0	0	0	4.3	0	2703300	0	0	0	2703300	0	12	225270	0	0	0	225270
Q5ZYT3	Q5ZYT3	1	1	1	tr|Q5ZYT3|Q5ZYT3_LEGPH Sensor histidine kinase OS=Legionella pneumophila subsp. pneumophila (strain Philadelphia 1 / ATCC 33152 / DSM 7513) OX=272624 GN=fixL PE=4 SV=1	1	1	1	1	0	0	0	1	0	0	0	0	1	0	0	0	0	1	0	2.8	2.8	2.8	53.518	471	471	0.01005	6.1291	0	0	0	2.8	0	0	0	0	0	0	0	25	0	0	0	0	0
Q5ZYT9	Q5ZYT9	1	1	1	tr|Q5ZYT9|Q5ZYT9_LEGPH Cysteine transferase OS=Legionella pneumophila subsp. pneumophila (strain Philadelphia 1 / ATCC 33152 / DSM 7513) OX=272624 GN=lpg0272 PE=4 SV=1	1	1	1	1	0	0	0	1	0	0	0	0	1	0	0	0	0	1	0	8.7	8.7	8.7	14.617	127	127	0	15.654	0	0	0	8.7	0	10284000	0	0	0	10284000	0	5	2056700	0	0	0	2056700
Q5ZYU6	Q5ZYU6	9	9	9	tr|Q5ZYU6|Q5ZYU6_LEGPH Multicopper oxidase OS=Legionella pneumophila subsp. pneumophila (strain Philadelphia 1 / ATCC 33152 / DSM 7513) OX=272624 GN=lpg0265 PE=4 SV=1	1	9	9	9	6	6	0	6	0	6	6	0	6	0	6	6	0	6	0	16.8	16.8	16.8	58.21	513	513	0	240.49	13.5	12.3	0	12.3	0	57871000	8891100	19840000	0	29139000	0	24	2411300	370460	826680	0	1214100
Q5ZYW7	Q5ZYW7	5	5	5	tr|Q5ZYW7|Q5ZYW7_LEGPH Pyridine nucleotide-disulfide oxidoreductase OS=Legionella pneumophila subsp. pneumophila (strain Philadelphia 1 / ATCC 33152 / DSM 7513) OX=272624 GN=lpg0244 PE=4 SV=1	1	5	5	5	4	0	0	1	0	4	0	0	1	0	4	0	0	1	0	11.9	11.9	11.9	50.767	464	464	0	31.712	9.1	0	0	2.8	0	8922600	3183900	0	0	5738700	0	24	371770	132660	0	0	239110
Q5ZYZ4	Q5ZYZ4	2	2	2	tr|Q5ZYZ4|Q5ZYZ4_LEGPH N5-carboxyaminoimidazole ribonucleotide synthase OS=Legionella pneumophila subsp. pneumophila (strain Philadelphia 1 / ATCC 33152 / DSM 7513) OX=272624 GN=purK PE=3 SV=1	1	2	2	2	0	0	0	2	0	0	0	0	2	0	0	0	0	2	0	10.6	10.6	10.6	39.917	359	359	0	26.322	0	0	0	10.6	0	13848000	0	0	0	13848000	0	11	1258900	0	0	0	1258900
Q5ZZ14	Q5ZZ14	2	2	2	sp|Q5ZZ14|Y197_LEGPH UPF0145 protein lpg0197 OS=Legionella pneumophila subsp. pneumophila (strain Philadelphia 1 / ATCC 33152 / DSM 7513) OX=272624 GN=lpg0197 PE=3 SV=1	1	2	2	2	0	1	0	2	0	0	1	0	2	0	0	1	0	2	0	23.8	23.8	23.8	11.212	105	105	0	23.683	0	11.4	0	23.8	0	12790000	0	3486500	0	9303300	0	6	2131600	0	581080	0	1550600
Q5ZZ16	Q5ZZ16	6	6	6	tr|Q5ZZ16|Q5ZZ16_LEGPH Uncharacterized protein OS=Legionella pneumophila subsp. pneumophila (strain Philadelphia 1 / ATCC 33152 / DSM 7513) OX=272624 GN=lpg0195 PE=4 SV=1	1	6	6	6	0	0	0	3	3	0	0	0	3	3	0	0	0	3	3	25.4	25.4	25.4	37.769	334	334	0	36.859	0	0	0	12.6	12.9	11284000	0	0	0	6129300	5154200	20	564180	0	0	0	306460
Q5ZZ17	Q5ZZ17	4	4	4	sp|Q5ZZ17|KATG2_LEGPH Catalase-peroxidase 2 OS=Legionella pneumophila subsp. pneumophila (strain Philadelphia 1 / ATCC 33152 / DSM 7513) OX=272624 GN=katG2 PE=3 SV=1	1	4	4	4	1	3	0	0	0	1	3	0	0	0	1	3	0	0	0	7.2	7.2	7.2	82.914	749	749	0	24.474	1.9	5.3	0	0	0	5977300	686470	5290800	0	0	0	39	153260	17602	135660	0	0
Q5ZZ46	Q5ZZ46	5	5	5	tr|Q5ZZ46|Q5ZZ46_LEGPH Uncharacterized protein OS=Legionella pneumophila subsp. pneumophila (strain Philadelphia 1 / ATCC 33152 / DSM 7513) OX=272624 GN=lpg0165 PE=4 SV=1	1	5	5	5	2	4	0	2	2	2	4	0	2	2	2	4	0	2	2	21.2	21.2	21.2	16.928	151	151	0	35.589	7.9	13.9	0	13.2	13.2	32495000	8357000	14323000	0	7181500	2633100	10	3249500	835700	1432300	0	718150
Q5ZZ48	Q5ZZ48	1	1	1	tr|Q5ZZ48|Q5ZZ48_LEGPH Hydrolases of the alpha/beta superfamily OS=Legionella pneumophila subsp. pneumophila (strain Philadelphia 1 / ATCC 33152 / DSM 7513) OX=272624 GN=lpg0163 PE=4 SV=1	1	1	1	1	0	0	0	1	0	0	0	0	1	0	0	0	0	1	0	4.4	4.4	4.4	29.691	273	273	0.0025773	6.334	0	0	0	4.4	0	2544400	0	0	0	2544400	0	15	169630	0	0	0	169630
Q5ZZ73	Q5ZZ73	4	4	4	tr|Q5ZZ73|Q5ZZ73_LEGPH Glyceraldehyde-3-phosphate dehydrogenase OS=Legionella pneumophila subsp. pneumophila (strain Philadelphia 1 / ATCC 33152 / DSM 7513) OX=272624 GN=gap PE=3 SV=1	1	4	4	4	0	0	0	2	2	0	0	0	2	2	0	0	0	2	2	18.7	18.7	18.7	37.363	342	342	0	40.694	0	0	0	10.8	7.9	6436100	0	0	0	5142100	1294000	22	292550	0	0	0	233730
Q5ZZ80	Q5ZZ80	1	1	1	sp|Q5ZZ80|DAPB_LEGPH 4-hydroxy-tetrahydrodipicolinate reductase OS=Legionella pneumophila subsp. pneumophila (strain Philadelphia 1 / ATCC 33152 / DSM 7513) OX=272624 GN=dapB PE=3 SV=1	1	1	1	1	0	0	0	1	0	0	0	0	1	0	0	0	0	1	0	5.3	5.3	5.3	26.543	243	243	0.0076531	6.2346	0	0	0	5.3	0	708900	0	0	0	708900	0	14	50636	0	0	0	50636
Q5ZZ88	Q5ZZ88	9	9	9	tr|Q5ZZ88|Q5ZZ88_LEGPH Thiol:disulfide interchange protein OS=Legionella pneumophila subsp. pneumophila (strain Philadelphia 1 / ATCC 33152 / DSM 7513) OX=272624 GN=dsbA PE=1 SV=1	1	9	9	9	0	3	5	6	0	0	3	5	6	0	0	3	5	6	0	48.4	48.4	48.4	24.712	217	217	0	282.28	0	11.1	29.5	29.5	0	72685000	0	10401000	47948000	14336000	0	13	5591100	0	800090	3688300	1102800
Q5ZZ91	Q5ZZ91	3	3	3	tr|Q5ZZ91|Q5ZZ91_LEGPH IcmL-like OS=Legionella pneumophila subsp. pneumophila (strain Philadelphia 1 / ATCC 33152 / DSM 7513) OX=272624 GN=lpg0120 PE=1 SV=1	1	3	3	3	0	1	0	1	2	0	1	0	1	2	0	1	0	1	2	26.7	26.7	26.7	19.486	176	176	0	18.225	0	10.8	0	7.4	15.9	1513600	0	0	0	1513600	0	12	126130	0	0	0	126130
Q5ZZC3	Q5ZZC3	3	3	3	tr|Q5ZZC3|Q5ZZC3_LEGPH Glutamine ABC transporter OS=Legionella pneumophila subsp. pneumophila (strain Philadelphia 1 / ATCC 33152 / DSM 7513) OX=272624 GN=lpg0088 PE=4 SV=1	1	3	3	3	0	2	0	1	0	0	2	0	1	0	0	2	0	1	0	13.6	13.6	13.6	28.845	258	258	0	19.595	0	8.9	0	4.7	0	3412800	0	2153100	0	1259700	0	14	243770	0	153790	0	89978
Q5ZZF8	Q5ZZF8	2	2	2	tr|Q5ZZF8|Q5ZZF8_LEGPH 2-methylisocitrate lyase OS=Legionella pneumophila subsp. pneumophila (strain Philadelphia 1 / ATCC 33152 / DSM 7513) OX=272624 GN=prpB PE=3 SV=1	1	2	2	2	0	0	0	2	0	0	0	0	2	0	0	0	0	2	0	8.8	8.8	8.8	32.979	297	297	0	13.851	0	0	0	8.8	0	3559000	0	0	0	3559000	0	11	323540	0	0	0	323540
Q5ZZK1	Q5ZZK1	1	1	1	sp|Q5ZZK1|HFQ_LEGPH RNA-binding protein Hfq OS=Legionella pneumophila subsp. pneumophila (strain Philadelphia 1 / ATCC 33152 / DSM 7513) OX=272624 GN=hfq PE=3 SV=1	1	1	1	1	0	0	0	1	0	0	0	0	1	0	0	0	0	1	0	11.8	11.8	11.8	9.5279	85	85	0	28.865	0	0	0	11.8	0	0	0	0	0	0	0	6	0	0	0	0	0
Q5ZZK5	Q5ZZK5	2	2	2	tr|Q5ZZK5|Q5ZZK5_LEGPH DNA gyrase subunit B OS=Legionella pneumophila subsp. pneumophila (strain Philadelphia 1 / ATCC 33152 / DSM 7513) OX=272624 GN=gyrB PE=3 SV=1	1	2	2	2	0	0	0	2	0	0	0	0	2	0	0	0	0	2	0	4.8	4.8	4.8	91.128	806	806	0	12.233	0	0	0	4.8	0	0	0	0	0	0	0	40	0	0	0	0	0
Q9S4T3	Q9S4T3	3	3	3	sp|Q9S4T3|SURE_LEGPH 5-nucleotidase SurE OS=Legionella pneumophila subsp. pneumophila (strain Philadelphia 1 / ATCC 33152 / DSM 7513) OX=272624 GN=surE PE=3 SV=1	1	3	3	3	0	0	0	1	3	0	0	0	1	3	0	0	0	1	3	16.7	16.7	16.7	26.972	251	251	0	24.449	0	0	0	6	16.7	3725200	0	0	0	1999000	1726200	9	413910	0	0	0	222110
REV__CON__Q28107	REV__CON__Q28107	1	1	1		1	1	1	1	0	0	0	0	1	0	0	0	0	1	0	0	0	0	1	0	0	0	248.98	2211	2211	0.010076	6.131	0	0	0	0	0	33633000	0	0	0	0	33633000	0	NaN	NaN	NaN	NaN	NaN
REV__Q5ZRL7	REV__Q5ZRL7	1	1	1	tr|Q5ZRL7|Q5ZRL7_LEGPH Uncharacterized protein OS=Legionella pneumophila subsp. pneumophila (strain Philadelphia 1 / ATCC 33152 / DSM 7513) OX=272624 GN=lpg2864 PE=4 SV=1	1	1	1	1	0	0	0	1	0	0	0	0	1	0	0	0	0	1	0	0	0	0	42.654	372	372	0.0026178	6.46	0	0	0	0	0	1057000000	0	0	0	1057000000	0	0	NaN	NaN	NaN	NaN	NaN
REV__Q5ZTH6	REV__Q5ZTH6	1	1	1	tr|Q5ZTH6|Q5ZTH6_LEGPH Polyketide synthase, type I OS=Legionella pneumophila subsp. pneumophila (strain Philadelphia 1 / ATCC 33152 / DSM 7513) OX=272624 GN=pksJ PE=4 SV=1	1	1	1	1	0	0	0	1	0	0	0	0	1	0	0	0	0	1	0	0	0	0	425.36	3780	3780	0.0077121	6.2794	0	0	0	0	0	30553000	0	0	0	30553000	0	0	NaN	NaN	NaN	NaN	NaN
REV__Q5ZW15	REV__Q5ZW15	1	1	1	tr|Q5ZW15|Q5ZW15_LEGPH Uncharacterized protein OS=Legionella pneumophila subsp. pneumophila (strain Philadelphia 1 / ATCC 33152 / DSM 7513) OX=272624 GN=lpg1273 PE=4 SV=1	1	1	1	1	0	1	1	1	1	0	1	1	1	1	0	1	1	1	1	0	0	0	40.779	354	354	0.0051414	6.2807	0	0	0	0	0	1530700000	0	254360000	135820000	1135800000	4757500	0	NaN	NaN	NaN	NaN	NaN
REV__Q5ZYI8	REV__Q5ZYI8	1	1	1	tr|Q5ZYI8|Q5ZYI8_LEGPH UvrABC system protein A OS=Legionella pneumophila subsp. pneumophila (strain Philadelphia 1 / ATCC 33152 / DSM 7513) OX=272624 GN=uvrA PE=3 SV=1	1	1	1	1	0	0	0	1	0	0	0	0	1	0	0	0	0	1	0	0	0	0	105.49	951	951	1	-2	0	0	0	0	0	122850000	0	0	0	122850000	0	0	NaN	NaN	NaN	NaN	NaN
[truncated: 25 more columns]

## Sheet: Protein Group (Effectors)
Protein IDs	Majority protein IDs	Peptide counts (all)	Peptide counts (razor+unique)	Peptide counts (unique)	Fasta headers	Number of proteins	Peptides	Razor + unique peptides	Unique peptides	Peptides Ctrl	Peptides Prg	Peptides Ub	Peptides VME	Peptides VS	Razor + unique peptides Ctrl	Razor + unique peptides Prg	Razor + unique peptides Ub	Razor + unique peptides VME	Razor + unique peptides VS	Unique peptides Ctrl	Unique peptides Prg	Unique peptides Ub	Unique peptides VME	Unique peptides VS	Sequence coverage [%]	Unique + razor sequence coverage [%]	Unique sequence coverage [%]	Mol. weight [kDa]	Sequence length	Sequence lengths	Q-value	Score	Sequence coverage Ctrl [%]	Sequence coverage Prg [%]	Sequence coverage Ub [%]	Sequence coverage VME [%]	Sequence coverage VS [%]	Intensity	Intensity Ctrl	Intensity Prg	Intensity Ub	Intensity VME	Intensity VS	iBAQ peptides	iBAQ	iBAQ Ctrl	iBAQ Prg	iBAQ Ub	iBAQ VME
Q5ZSJ1	Q5ZSJ1	16	16	16	tr|Q5ZSJ1|Q5ZSJ1_LEGPH Uncharacterized protein OS=Legionella pneumophila subsp. pneumophila (strain Philadelphia 1 / ATCC 33152 / DSM 7513) OX=272624 GN=lpg2526 PE=4 SV=1	1	16	16	16	0	1	1	7	13	0	1	1	7	13	0	1	1	7	13	26.8	26.8	26.8	50.738	455	455	0	278.23	0	2.6	2.6	13.4	24.6	150560000	0	2309300	2182300	65757000	80310000	23	6546000	0	100400	94881	2859000
Q5ZSK6	Q5ZSK6	15	15	12	tr|Q5ZSK6|Q5ZSK6_LEGPH SidC, interaptin OS=Legionella pneumophila subsp. pneumophila (strain Philadelphia 1 / ATCC 33152 / DSM 7513) OX=272624 GN=sidC PE=1 SV=1	1	15	15	12	0	1	0	9	7	0	1	0	9	7	0	1	0	6	5	18.6	18.6	15	105.7	917	917	0	125.97	0	1.3	0	12.1	7.7	30900000	0	2622800	0	24645000	3632500	55	561820	0	47688	0	448090
Q5ZSK7	Q5ZSK7	12	9	9	tr|Q5ZSK7|Q5ZSK7_LEGPH SdcA OS=Legionella pneumophila subsp. pneumophila (strain Philadelphia 1 / ATCC 33152 / DSM 7513) OX=272624 GN=lpg2510 PE=4 SV=1	1	12	9	9	0	0	0	6	8	0	0	0	3	6	0	0	0	3	6	14.9	11.2	11.2	105.02	908	908	0	52.34	0	0	0	7.6	9.8	9579700	0	0	0	3561200	6018500	53	180750	0	0	0	67192
Q5ZSK8	Q5ZSK8	20	20	17	tr|Q5ZSK8|Q5ZSK8_LEGPH SdeD OS=Legionella pneumophila subsp. pneumophila (strain Philadelphia 1 / ATCC 33152 / DSM 7513) OX=272624 GN=lpg2509 PE=1 SV=1	1	20	20	17	0	1	0	6	20	0	1	0	6	20	0	0	0	6	17	51.6	51.6	46.9	45.106	397	397	0	213.9	0	3	0	17.1	51.6	108170000	0	0	0	13741000	94431000	26	4160500	0	0	0	528490
Q5ZT06	Q5ZT06	7	7	7	tr|Q5ZT06|Q5ZT06_LEGPH Uncharacterized protein OS=Legionella pneumophila subsp. pneumophila (strain Philadelphia 1 / ATCC 33152 / DSM 7513) OX=272624 GN=lpg2359 PE=4 SV=1	1	7	7	7	0	0	1	5	1	0	0	1	5	1	0	0	1	5	1	36.1	36.1	36.1	16.661	147	147	0	97.707	0	0	12.9	23.1	7.5	43121000	0	0	4385800	16025000	22710000	11	3920100	0	0	398710	1456800
Q5ZTB4	Q5ZTB4	12	12	12	tr|Q5ZTB4|Q5ZTB4_LEGPH Uncharacterized protein OS=Legionella pneumophila subsp. pneumophila (strain Philadelphia 1 / ATCC 33152 / DSM 7513) OX=272624 GN=lpg2248 PE=4 SV=1	1	12	12	12	0	12	0	1	0	0	12	0	1	0	0	12	0	1	0	16.8	16.8	16.8	85.473	744	744	0	323.31	0	16.8	0	1.2	0	73463000	0	72070000	0	1392700	0	39	1883700	0	1847900	0	35711
Q5ZTK4	Q5ZTK4	162	162	157	sp|Q5ZTK4|SDEA_LEGPH Ubiquitinating/deubiquitinating enzyme SdeA OS=Legionella pneumophila subsp. pneumophila (strain Philadelphia 1 / ATCC 33152 / DSM 7513) OX=272624 GN=sdeA PE=1 SV=2	1	162	162	157	0	45	0	53	157	0	45	0	53	157	0	44	0	53	152	83.9	83.9	81.1	169.04	1499	1499	0	323.31	0	29.8	0	35.1	83.1	7702300000	0	428090000	0	799240000	6475000000	90	85581000	0	4756600	0	8880500
Q5ZTK5	Q5ZTK5	97	10	10	tr|Q5ZTK5|Q5ZTK5_LEGPH Sid related protein-like OS=Legionella pneumophila subsp. pneumophila (strain Philadelphia 1 / ATCC 33152 / DSM 7513) OX=272624 GN=lpg2156 PE=4 SV=1	1	97	10	10	0	15	0	28	93	0	0	0	1	9	0	0	0	1	9	43.9	6.7	6.7	216.95	1926	1926	0	59.118	0	10	0	17.4	42.5	10604000	0	0	0	0	10604000	121	87635	0	0	0	0
Q5ZTK8	Q5ZTK8	143	140	55	tr|Q5ZTK8|Q5ZTK8_LEGPH Sid related protein-like OS=Legionella pneumophila subsp. pneumophila (strain Philadelphia 1 / ATCC 33152 / DSM 7513) OX=272624 GN=lpg2153 PE=4 SV=1	1	143	140	55	0	20	0	42	136	0	20	0	42	133	0	5	0	15	51	74.3	73	30.3	172.37	1533	1533	0	323.31	0	16.8	0	31.5	72.9	3717700000	0	74666000	0	369760000	3273300000	90	41308000	0	829630	0	4108500
Q5ZTL2	Q5ZTL2	5	5	5	tr|Q5ZTL2|Q5ZTL2_LEGPH Uncharacterized protein OS=Legionella pneumophila subsp. pneumophila (strain Philadelphia 1 / ATCC 33152 / DSM 7513) OX=272624 GN=lpg2149 PE=4 SV=1	1	5	5	5	0	3	0	5	1	0	3	0	5	1	0	3	0	5	1	37.8	37.8	37.8	13.953	119	119	0	120.41	0	27.7	0	37.8	6.7	44762000	0	5980600	0	36880000	1901700	8	5595300	0	747580	0	4610000
Q5ZTL4	Q5ZTL4	5	5	5	tr|Q5ZTL4|Q5ZTL4_LEGPH Uncharacterized protein OS=Legionella pneumophila subsp. pneumophila (strain Philadelphia 1 / ATCC 33152 / DSM 7513) OX=272624 GN=lpg2147 PE=1 SV=1	1	5	5	5	0	0	0	5	1	0	0	0	5	1	0	0	0	5	1	10.8	10.8	10.8	55.044	482	482	0	37.673	0	0	0	10.8	2.7	18056000	0	0	0	17457000	599020	27	668750	0	0	0	646560
Q5ZUE7	Q5ZUE7	8	8	8	tr|Q5ZUE7|Q5ZUE7_LEGPH Uncharacterized protein OS=Legionella pneumophila subsp. pneumophila (strain Philadelphia 1 / ATCC 33152 / DSM 7513) OX=272624 GN=lpg1851 PE=1 SV=1	1	8	8	8	0	5	4	5	2	0	5	4	5	2	0	5	4	5	2	43.6	43.6	43.6	25.371	220	220	0	184.4	0	28.2	20	28.2	11.8	53686000	0	12018000	13820000	26936000	911640	14	3834700	0	858430	987170	1924000
Q5ZV89	Q5ZV89	11	11	11	tr|Q5ZV89|Q5ZV89_LEGPH Uncharacterized protein OS=Legionella pneumophila subsp. pneumophila (strain Philadelphia 1 / ATCC 33152 / DSM 7513) OX=272624 GN=lpg1551 PE=4 SV=1	1	11	11	11	2	6	1	6	3	2	6	1	6	3	2	6	1	6	3	42.7	42.7	42.7	28.773	248	248	0	132.15	7.7	23	7.3	26.2	23.4	70166000	1349100	29914000	1769300	32180000	4954200	16	4385400	84320	1869600	110580	2011300
Q5ZVE4	Q5ZVE4	2	2	2	tr|Q5ZVE4|Q5ZVE4_LEGPH Uncharacterized protein OS=Legionella pneumophila subsp. pneumophila (strain Philadelphia 1 / ATCC 33152 / DSM 7513) OX=272624 GN=lpg1496 PE=1 SV=1	1	2	2	2	0	0	0	2	0	0	0	0	2	0	0	0	0	2	0	3.3	3.3	3.3	66.684	598	598	0	28.448	0	0	0	3.3	0	2734900	0	0	0	2734900	0	29	94306	0	0	0	94306
Q5ZXU7	Q5ZXU7	13	13	13	tr|Q5ZXU7|Q5ZXU7_LEGPH Uncharacterized protein OS=Legionella pneumophila subsp. pneumophila (strain Philadelphia 1 / ATCC 33152 / DSM 7513) OX=272624 GN=lpg0634 PE=1 SV=1	1	13	13	13	1	6	4	11	0	1	6	4	11	0	1	6	4	11	0	31.4	31.4	31.4	50.807	449	449	0	314.92	6.2	19.2	15.6	28.1	0	257710000	38842000	60758000	26555000	131560000	0	29	8886600	1339400	2095100	915680	4536500
Q5ZYR7	Q5ZYR7	7	7	7	tr|Q5ZYR7|Q5ZYR7_LEGPH Uncharacterized protein OS=Legionella pneumophila subsp. pneumophila (strain Philadelphia 1 / ATCC 33152 / DSM 7513) OX=272624 GN=lpg0294 PE=4 SV=1	1	7	7	7	0	2	4	4	2	0	2	4	4	2	0	2	4	4	2	39.6	39.6	39.6	25.52	230	230	0	180.91	0	13	26.5	22.2	16.1	48383000	0	9232300	17543000	20233000	1374400	16	3023900	0	577020	1096400	1264600
Q5ZZ16	Q5ZZ16	6	6	6	tr|Q5ZZ16|Q5ZZ16_LEGPH Uncharacterized protein OS=Legionella pneumophila subsp. pneumophila (strain Philadelphia 1 / ATCC 33152 / DSM 7513) OX=272624 GN=lpg0195 PE=4 SV=1	1	6	6	6	0	0	0	3	3	0	0	0	3	3	0	0	0	3	3	25.4	25.4	25.4	37.769	334	334	0	36.859	0	0	0	12.6	12.9	11284000	0	0	0	6129300	5154200	20	564180	0	0	0	306460
[truncated: 25 more columns]
