# Supplementary material for: Legionella metaeffector MavL reverses ubiquitin ADP-ribosylation via a conserved arginine-specific macrodomain
Source: Nat Commun. 2024 Mar 19;15:2452. doi: 10.1038/s41467-024-46649-2 (PMC10951314; doi:10.1038/s41467-024-46649-2)
Supplement: Supplementary file 7 — Source Data [file 41467_2024_46649_MOESM7_ESM.xlsx]

## Sheet: Figure 1B
Figure 1B

## Sheet: Figure 1E
Figure 1E

## Sheet: Figure 1F
Figure 1F	1st Panel								2nd panel								3rd panel

## Sheet: Figure 1G
Figure 1G	1st panel							2nd panel (additional image showing molecular marker)

## Sheet: Figure 2A
Figure 2A													Note:
	2h	CFU		24h	CFU		48h	CFU		72h	CFU		2h	Dilution factor = 1:50
lp02-1-1	48	2400		90	45000		79	197500		91	2275000		24h	Dilution factor = 1:500 for lp02/ΔmavL
lp02-1-2	57	2850		222	111000		135	337500		135	3375000			Dilution factor = 1:40 for lp03
Average	52.5	2625		156	78000		107	267500		113	2825000
lp02-2-1	32	1600		85	42500		84	210000		116	2900000		48h	Dilution factor = 1:2500 for lp02/ΔmavL
lp02-2-2	41	2050		162	81000		63	157500		157	3925000			Dilution factor = 1:33.3 for lp03
Average	36.5	1825		123.5	61750		73.5	183750		136.5	3412500
lp02-3-1	75	3750		78	39000		60	150000		91	2275000		72h	Dilution factor = 1:25000 for lp02/ΔmavL
lp02-3-2	60	3000		86	43000		110	275000		135	3375000			Dilution factor = 1:20 for lp03
Average	67.5	3375		82	41000		85	212500		113	2825000
lp03-1-1	67	3350		30	1200		14	466.667		11	220
lp03-1-2	66	3300		38	1520		16	533.333		14	280
Average	66.5	3325		34	1360		15	500		12.5	250
lp03-2-1	48	2400		26	1040		21	700		21	420
lp03-2-2	52	2600		24	960		29	966.667		16	320
Average	50	2500		25	1000		25	833.333		18.5	370
lp03-3-1	52	2600		30	1200		18	600		13	260
lp03-3-2	53	2650		44	1760		11	366.667		18	360
Average	52.5	2625		37	1480		14.5	483.333		15.5	310
ΔmavL-1-1	45	2250		91	45500		57	142500		52	1300000
ΔmavL-1-2	63	3150		183	91500		148	370000		71	1775000
Average	54	2700		137	68500		102.5	256250		61.5	1537500
ΔmavL-2-1	54	2700		62	31000		251	125500		112	2800000
ΔmavL-2-2	56	2800		65	32500		322	161000		96	2400000
Average	55	2750		63.5	31750		286.5	143250		104	2600000
ΔmavL-3-1	47	2350		66	33000		64	160000		68	1700000
ΔmavL-3-2	50	2500		102	51000		109	272500		154	3850000
Average	48.5	2425		84	42000		86.5	216250		111	2775000

## Sheet: Figure 2B
Figure 2B			1 No infection
			2 Lp02 (pVector)
			3 Lp02ΔmavL (pVector)
			4 Lp02ΔmavL (pFlag-MavL)
			5 Lp02ΔmavL (pFlag-MavLD333A)
			6 Lp03 (dotA-) (Vector)
1st panel
2nd panel
3rd panel
4th panel
5th panel

## Sheet: Figure 2C
Figure 2C
	No infection	Lp02 (pVector)	Lp02ΔmavL (pVector)	Lp02ΔmavL (pFlag-MavL)	Lp02ΔmavL (pFlag-MavLD333A)	Lp03 (dotA-) (pVector)
	0.01	0.69	1.17	0.375	0.936	0.001
	0.02	0.67	1.1	0.4	1	0.01
	0.004	0.74	1.2	0.34	0.9	0.02
	Numbers represent the fluorescence intensity of anti-ADPR immunoblotting devided by that of anti-HA immunoblotting.

## Sheet: Figure 2D
Figure 2D			1 No infection + Vector
			2 Lp03 (dotA-) + Vector
			3 Lp02 + Vector
			4 Lp02 + MavL
			5 Lp02 + MavLD333A
1st panel							2nd panel						3rd panel						4th panel

## Sheet: Figure 2E
Figure 2E
1st panel							2nd panel					3rd panel					4th panel

## Sheet: Figure 2F
Figure 2F		1. Vector + Vector										5. Vector + Vector
		2. SdeA + Vector										6. SdeAE227A + Vector
		3. SdeA + MavL										7. SdeAE227A + MavL
		4. SdeA + MavLD333A										8. SdeAE227A + MavLD333A
1st panel				2nd panel				3rd panel				4th panel				5th panel				6th panel

[truncated: 20 more sheets: Figure 3A, Figure 3B, Figure 3C, Figure 3D, Figure 3E, Figure 3F, Figure 3G, Figure 4B, Figure 5E, Supplementary Figure 2A, Supplementary Figure 2B, Supplementary Figure 2C, Supplementary Figure 3F, Supplementary Figure 4F, Supplementary Figure 4G, Supplementary Figure 6A, Supplementary Figure 6B, Supplementary Figure 6C, Supplementary Figure 6D, Supplementary Figure 6E]
